# Supplementary material for: Association of Different Host Diets with the Nutritional Composition of the Fall Webworm, Hyphantria cunea Drury (Lepidoptera: Erebidae)
Source: Insects. 2026 Jun 4;17(6):590. doi: 10.3390/insects17060590 (PMC13300641; doi:10.3390/insects17060590)
Supplement: Supplementary file 1 [file insects-17-00590-s001.zip]

Archive with 12 entries (11 files):
- Table S/
- Table S/Table S1.xlsx
- Table S/Table S10.xlsx
- Table S/Table S2.xlsx
- Table S/Table S3.xlsx
- Table S/Table S4.pdf
- Table S/Table S5.xlsx
- Table S/Table S6.xlsx
- Table S/Table S7.xlsx
- Table S/Table S8.xlsx
- Table S/Table S9.xlsx
- Figure S1.pdf
