# Supplementary material for: Association of Different Host Diets with the Nutritional Composition of the Fall Webworm, Hyphantria cunea Drury (Lepidoptera: Erebidae)
Source: Insects. 2026 Jun 4;17(6):590. doi: 10.3390/insects17060590 (PMC13300641; doi:10.3390/insects17060590)
Supplement: Supplementary file 1 [file insects-17-00590-s001.zip › Table S/Table S1.xlsx]

## Sheet: sheet1
Table S1. Amino acids and their derivatives detected in this study and their standard curves
Index	RT	Equation	r
Phosphorylethanolamine	10.01	y = 1.13330e-5 x - 4.55780e-4	0.99655
Anserine	10.25	y = 7.59813e-4 x - 0.06765	0.99766
Ethanolamine	5.28	y = 8.02998e-4 x + 0.03754	0.99704
Arg	10.05	y = 0.00628 x - 0.34310	0.99678
Lys	10.21	y = 0.00414 x - 0.05058	0.99855
L-Homocystine	10.24	y = 1.02310e-4 x + 0.00719	0.99376
L-Ornithine	10.25	y = 5.65524e-4 x + 0.01828	0.99909
L-Carnosine	10.28	y = 9.66722e-4 x - 0.04185	0.99856
5-Hydroxylysine	10.49	y = 5.31170e-4 x - 0.01565	0.99811
L-Cystathionine	10.58	y = 6.39224e-4 x - 0.01000	0.99723
L-Cystine	10.63	y = 2.75431e-5 x + 7.82942e-4	0.99742
argininosuccinic-acid	10.68	y = 2.33842e-5 x - 0.01308	0.99173
O-Phospho-L-Serine	10.72	y = 1.21012e-4 x - 0.07603	0.9923
Glutathione-Oxidized	10.97	y = 3.10840e-6 x + 0.02449	0.99202
L-tyrosine-methyl-ester	1.57	y = 0.02233 x	0.99584
Urea	1.58	y = 6.17762e-4 x + 0.04366	0.99339
N-Isovaleroylglycine	1.59	y = 0.00200 x - 0.04773	0.99659
Succinic-Acid	1.69	y = 3.38627e-6 x + 0.00523	0.99358
N-Acetyl-L-Tyrosine	2.21	y = 0.00303 x - 0.06649	0.99532
N-Propionylglycine	2.74	y = 6.72678e-4 x - 0.01611	0.9967
5-Hydroxy-Tryptamine	2.93	y = 5.13485e-5 x + 0.05605	0.9984
Trimethylamine-N-Oxide	3.27	y = 0.16887 x	0.99085
Nicotinuric-Acid	4.49	y = 0.00766 x - 0.24646	0.99888
Phe	4.92	y = 0.00958 x - 0.38377	0.99903
Leu	5.01	y = 0.00805 x - 0.02408	0.99957
Trp	5.07	y = 2.71789e-5 x + 2.15955e-5	0.9976
Ile	5.31	y = 0.00836 x - 0.18023	0.99882
N-Acetylaspartate	5.48	y = 1.80058e-4 x + 8.31967e-4	0.99689
3-Iodo-L-Tyrosine	5.55	y = 0.00720 x - 0.18875	0.99685
3-Chloro-L-Tyrosine	5.92	y = 0.00690 x - 0.13673	0.9979
Met	6.09	y = 0.00209 x + 0.10773	0.99721
N,N-Dimethylglycine	6.41	y = 0.02225 x - 0.66632	0.99782
Val	6.68	y = 0.00737 x - 0.19366	0.99913
Pro	6.7	y = 0.00325 x - 0.09946	0.99963
D-Homocysteine	6.72	y = 5.98736e-4 x - 0.01455	0.99962
L-Pipecolic-Acid	6.93	y = 0.03978 x - 0.98505	0.99697
5-Hydroxy-tryptophan	7.03	y = 1.05749e-5 x + 5.98189e-5	0.99514
Tyr	7.05	y = 0.00486 x - 0.16607	0.99937
Nα-Acetyl-L-glutamine	7.11	y = 2.47125e-4 x - 0.00433	0.99898
3-Aminoisobutanoic-Acid	7.27	y = 1.63464e-4 x + 0.00380	0.99493
L-Theanine	7.32	y = 0.00743 x - 0.29337	0.99833
glycylphenylalanine	7.33	y = 0.00378 x - 0.10202	0.99804
N-Glycyl-L-Leucine	7.34	y = 8.76887e-4 x - 0.02201	0.99789
Cys	7.38	y = 2.06593e-4 x - 0.03261	0.99093
Sarcosine	7.61	y = 0.00149 x - 0.03962	0.99737
S-Sulfo-L-Cysteine	7.92	y = 1.60998e-4 x + 0.00333	0.99757
Trans-4-Hydroxy-L-Proline	8.03	y = 0.00693 x - 0.27352	0.99871
Ala	8.04	y = 7.00977e-4 x + 0.03767	0.99004
Beta-Alanine	8.07	y = 4.79772e-5 x - 2.37806e-4	0.99855
TRP-GLU	8.16	y = 1.74623e-5 x + 7.88082e-5	0.9967
N6-Acetyl-L-Lysine	8.19	y = 0.01460 x - 0.05978	0.99963
Thr	8.29	y = 8.07349e-4 x - 0.02041	0.99882
Nα-Acetyl-L-Arginine	8.29	y = 0.00530 x - 0.14909	0.99879
Homoserine	8.44	y = 7.02506e-4 x - 0.01930	0.99908
Gly	8.48	y = 4.21547e-5 x + 0.00231	0.99833
Asp-Phe	8.58	y = 0.00141 x - 0.02174	0.9995
D-Alanyl-D-Alanine	8.63	y = 9.44581e-4 x - 0.01370	0.99981
Methionine-Sulfoxide	8.76	y = 0.00363 x - 0.16095	0.99611
Gln	8.8	y = 5.15643e-4 x - 0.02262	0.99431
Ser	8.86	y = 7.01440e-5 x - 0.00140	0.99891
Glycyl-L-Proline	8.9	y = 0.01487 x - 0.36031	0.99854
L-Homocitrulline	8.93	y = 0.00342 x - 0.16766	0.99477
Asn	8.95	y = 6.93353e-4 x - 0.02473	0.99877
S-(5-Adenosyl)-L-Homocysteine	9.13	y = 0.00125 x - 0.03878	0.99635
L-Citrulline	9.15	y = 3.26472e-4 x - 0.01283	0.99212
1-Methylhistidine	9.16	y = 0.02095 x - 1.66538	0.99258
Glu	9.21	y = 3.85226e-4 x + 0.01614	0.99463
N-Acetylneuraminic-Acid	9.33	y = 1.19427e-4 x - 0.00521	0.9952
γ-Glutamate-Cysteine	9.6	y = 5.05280e-5 x - 0.00207	0.99728
(5-L-Glutamyl)-L-Amino-Acid	9.62	y = 2.60626e-4 x + 0.00215	0.99748
Asp	9.71	y = 3.41914e-4 x + 0.01017	0.99895
His	9.84	y = 0.00147 x - 0.09597	0.99791
Homo-Arg	9.9	y = 0.00831 x - 0.38932	0.99875
3-N-Methyl-L-Histidine	9.99	y = 0.00318 x - 0.14133	0.99895
N8-Acetylspermidine	N/A	y = 8.56063e-4 x - 0.05005	0.99605
Creatine-Phosphate	10.66	y = 7.66350e-7 x + 0.00564	0.99163
1,3,7-Trimethyluric-Acid	1.17	y = 0.00331 x	0.99143
4-Acetamidobutyric-Acid	1.31	y = 0.00410 x - 0.01513	0.99795
1,3-Dimethyluric-Acid	1.74	y = 5.22169e-4 x	0.99386
3,7-Dimethyluric-Acid	1.9	y = 0.00189 x	0.99811
P-Aminohippuric-Acid	2.48	y = 0.00181 x - 0.04228	0.99032
3-Hydroxyhippuric-Acid	2.59	y = 0.00325 x	0.99717
Kynurenic-Acid	3.54	y = 0.05136 x	0.99673
6-Aminocaproic-Acid	4.54	y = 0.00104 x - 0.02826	0.99803
Kinurenine	5.09	y = 0.00529 x - 0.20693	0.99923
5-Aminovaleric-Acid	5.47	y = 7.13423e-4 x - 0.02397	0.99918
Guanidinoethyl-Sulfonate	6.92	y = 0.00262 x - 0.03212	0.99775
2-Aminoethanesulfonic-Acid	7.05	y = 0.00541 x - 0.13652	0.99783
N'-Formylkynurenine	7.06	y = 3.56515e-4 x + 0.00213	0.99784
γ-Aminobutyric-Acid	7.14	y = 4.11383e-5 x + 0.00379	0.99772
(S)-β-Aminoisobutyric-Acid	7.27	y = 1.58543e-4 x - 0.00596	0.99974
2-Aminobutyric-acid	7.47	y = 0.00365 x - 0.07727	0.99827
Creatine	8.04	y = 0.00904 x - 0.27868	0.99822
α-Aminoadipic-acid	8.83	y = 2.14468e-4 x - 0.01306	0.99815
