# Supplementary material for: Association of Different Host Diets with the Nutritional Composition of the Fall Webworm, Hyphantria cunea Drury (Lepidoptera: Erebidae)
Source: Insects. 2026 Jun 4;17(6):590. doi: 10.3390/insects17060590 (PMC13300641; doi:10.3390/insects17060590)
Supplement: Supplementary file 1 [file insects-17-00590-s001.zip › Table S/Table S10.xlsx]

## Sheet: ug
Table S10. The significantly differential lipids in the Rps_vs_Mal comparison (mg/kg w.m.)
Index	Formula	Compounds	Class I	Class II	lipidmaps ID	Rps1	Rps2	Rps3	Rps4	Rps5	mean	Mal1	Mal2	Mal3	Mal4	Mal5	mean	VIP	Pvalue	Fold_Change	Log2FC	Type
LIPID-N-0010	C24H40O5	Ursocholicacid	ST	BA	LMST04010088	1.80844	0.0833486	0.556571	0.878305	0.825727	0.830479	0.138777	0.0466218	0.483743	0.139335	0.0896432	0.179624	1.00099	0.0813653	0.21629	-2.20896	down
LIPID-N-0063	C20H34O6	TXB2	FA	Eicosanoid	LMFA03030002	0.00252458	0.00211042	0.00282926	0.00292281	0.00260278	0.00259797	0.00436803	0.00703052	0.00582629	0.00708603	0.0050193	0.00586603	1.45299	0.00279161	2.25793	1.175	up
LIPID-P-1014	C62H114O6	TG(23:0_18:1_18:2)	GL	TG	-	0.0636265	0.0685542	0.0817095	0.0660797	0.063625	0.068719	0.0241127	0.0162391	0.0230134	0.0264944	0.0331409	0.0246001	1.57102	1.01921e-05	0.357981	-1.48204	down
LIPID-P-0939	C61H114O6	TG(22:0_18:1_18:1)	GL	TG	-	0.582477	0.487238	0.827467	0.94908	0.463025	0.661857	2.0762	1.38726	0.697001	2.3297	1.63803	1.62564	1.19716	0.0243886	2.45618	1.29641	up
LIPID-P-2351	C59H102O6	TG(18:1_20:2_18:3)	TG	TG	-	0.0531994	0.0955057	0.0761504	0.135808	0.0554315	0.083219	0.304088	0.137822	0.225888	0.253436	0.143275	0.212902	1.32826	0.0116693	2.55833	1.3552	up
LIPID-P-2370	C59H96O6	TG(18:1_18:3_20:5)	TG	TG	-	0.694679	0.838541	0.896239	0.888382	0.706628	0.804894	2.60208	1.72966	1.3992	1.86073	1.68054	1.85444	1.41607	0.00551358	2.30396	1.20411	up
LIPID-P-2367	C58H102O6	TG(18:1_18:2_19:2)	TG	TG	-	0.714424	0.893003	0.671298	0.561102	0.8934	0.746645	0.296448	0.19304	0.150774	0.299011	0.224764	0.232808	1.51661	0.000506946	0.311805	-1.68129	down
LIPID-P-1009	C61H112O6	TG(18:1_18:1_22:1)	GL	TG	LMGL03010976	0.169983	0.168499	0.174127	0.178527	0.138227	0.165872	0.558805	0.25967	0.180833	0.554504	0.368039	0.38437	1.14433	0.045512	2.31726	1.21242	up
LIPID-P-0999	C59H108O6	TG(18:1_18:1_20:1)	GL	TG	LMGL03010484	2.26984	2.66463	2.25252	1.61908	1.62381	2.08598	11.7098	4.89673	1.64353	10.3714	4.60346	6.645	1.03608	0.0734927	3.18556	1.67155	up
LIPID-P-1113	C59H104O6	TG(18:0_18:3_20:2)	GL	TG	LMGL03010601	0.215389	0.197172	0.258619	0.181296	0.19259	0.209013	0.499372	0.427455	0.272405	0.563216	0.409519	0.434393	1.34179	0.00813005	2.07831	1.05541	up
LIPID-P-0934	C59H110O6	TG(18:0_18:2_20:0)	GL	TG	LMGL03010427	3.3412	3.46445	3.29521	3.32328	2.2929	3.14341	15.6907	8.17924	3.68711	15.5637	8.33259	10.2907	1.17726	0.0371794	3.27373	1.71094	up
LIPID-P-1147	C58H100O6	TG(17:1_18:1_20:4)	GL	TG	LMGL03010500	2.80963	3.15193	2.94919	1.99295	2.34671	2.65008	0.853074	0.838094	0.585826	0.898628	0.671062	0.769337	1.55803	0.000511845	0.290307	-1.78435	down
LIPID-P-1058	C58H104O6	TG(17:0_19:2_19:2)	GL	TG	-	0.223869	0.253823	0.296251	0.181996	0.25766	0.24272	0.0615067	0.0664962	0.0531259	0.0573941	0.0495251	0.0576096	1.57215	0.00051844	0.23735	-2.07491	down
LIPID-P-1224	C59H94O6	TG(16:1_20:4_20:5)	GL	TG	LMGL03010948	0.247919	0.358064	0.277212	0.273578	0.324138	0.296182	0.813373	0.513546	0.56243	0.842735	0.685877	0.683592	1.46287	0.00286585	2.30801	1.20665	up
LIPID-P-0981	C55H100O6	TG(16:1_18:1_18:1)	GL	TG	LMGL03010118	48.2677	46.9777	45.5229	53.2047	33.3448	45.4636	130.157	89.4219	60.0377	101.509	80.3359	92.2923	1.29908	0.0135847	2.03003	1.0215	up
LIPID-P-0925	C57H106O6	TG(16:1_18:0_20:1)	GL	TG	LMGL03010235	8.5622	8.48319	8.24149	10.0963	7.08355	8.49334	21.6773	18.4427	14.3504	21.5526	16.7327	18.5511	1.49075	0.00115344	2.1842	1.1271	up
LIPID-P-1029	C51H90O6	TG(16:1_16:1_16:2)	GL	TG	-	1.07679	1.22243	1.24291	1.22698	0.955316	1.14489	0.385622	0.565048	0.414097	0.668055	0.595751	0.525715	1.54435	4.65486e-05	0.459185	-1.12285	down
LIPID-P-1213	C57H92O6	TG(16:0_18:4_20:5)	GL	TG	LMGL03015763	0.857855	0.848591	1.38415	1.24328	0.542374	0.97525	2.02746	3.40934	1.29909	3.46425	2.67747	2.57552	1.23392	0.0147765	2.64088	1.40102	up
LIPID-P-1128	C53H90O6	TG(16:0_18:2_16:4)	GL	TG	-	46.8273	48.3544	51.4069	46.5806	50.2908	48.692	21.938	22.7055	23.3264	22.8266	22.0852	22.5763	1.61875	3.44532e-06	0.463656	-1.10887	down
LIPID-P-0924	C57H106O6	TG(16:0_18:1_20:1)	GL	TG	LMGL03010234	5.97803	6.03443	6.00023	7.70269	5.43915	6.23091	16.1415	13.7544	10.0399	14.9072	12.1754	13.4037	1.47317	0.00142427	2.15116	1.10512	up
LIPID-P-1100	C56H98O6	TG(16:0_17:1_20:4)	GL	TG	LMGL03010244	2.13843	2.10273	2.01807	1.97006	2.04873	2.0556	0.407979	0.279647	0.433588	0.410767	0.355669	0.37753	1.61949	1.46775e-10	0.183659	-2.4449	down
LIPID-P-2310	C55H92O6	TG(16:0_16:2_20:5)	TG	TG	-	3.59426	3.68268	3.37787	3.41026	3.97756	3.60852	0.855547	0.842916	0.587852	0.800991	0.768133	0.771088	1.61759	8.40902e-07	0.213685	-2.22644	down
LIPID-P-0788	C51H98O6	TG(16:0_16:0_16:0)	GL	TG	LMGL03010001	18.5979	14.8511	15.7334	22.8118	27.3433	19.8675	4.30801	8.25815	9.4766	7.13469	8.92078	7.61965	1.3969	0.00402363	0.383523	-1.38261	down
LIPID-P-0969	C51H92O6	TG(16:0_14:1_18:2)	GL	TG	-	109.196	100.284	102.775	114.233	113.883	108.074	12.8757	34.8599	39.2439	30.3248	36.0809	30.6771	1.59255	3.49402e-06	0.283852	-1.81679	down
LIPID-P-2299	C52H92O6	TG(15:1_15:1_19:2)	TG	TG	-	3.37075	2.70896	3.55804	3.45527	4.0324	3.42508	0.378434	1.53218	1.18509	1.17686	1.28565	1.11164	1.54535	4.425e-05	0.324559	-1.62345	down
LIPID-P-1050	C56H100O6	TG(15:0_19:2_19:2)	GL	TG	-	0.193244	0.217616	0.193632	0.172781	0.217741	0.199003	0.0797672	0.0655152	0.0576235	0.0827844	0.0825439	0.0736469	1.59159	7.6213e-06	0.370079	-1.43409	down
LIPID-P-1035	C52H92O6	TG(15:0_16:1_18:3)	GL	TG	LMGL03015037	76.572	80.3072	74.5572	78.6713	83.132	78.6479	19.7016	45.9655	40.4904	39.6675	44.4135	38.0477	1.54338	0.000549985	0.483773	-1.0476	down
LIPID-P-1127	C53H90O6	TG(14:1_18:2_18:3)	GL	TG	LMGL03014788	20.2971	18.6603	19.1548	19.0329	19.9487	19.4188	6.249	9.51391	9.83043	10.3303	10.0803	9.20079	1.59077	3.82553e-05	0.473809	-1.07762	down
LIPID-P-1027	C49H86O6	TG(14:1_16:1_16:2)	GL	TG	-	3.20384	2.66001	2.82185	2.90897	2.15136	2.74921	0.840701	1.38102	1.7637	1.25488	1.52207	1.35247	1.47079	0.000332047	0.491951	-1.02341	down
LIPID-P-2287	C53H90O6	TG(14:0_18:2_18:4)	TG	TG	-	25.731	24.0149	23.5751	19.8677	24.6425	23.5663	6.46505	6.55581	6.59805	6.38145	6.64134	6.52834	1.61042	6.59033e-05	0.277021	-1.85193	down
LIPID-P-1087	C53H92O6	TG(14:0_18:2_18:3)	GL	TG	LMGL03014382	100.453	94.6685	103.886	85.8581	107.718	98.5167	28.3227	30.6153	38.5829	41.7564	38.9019	35.6359	1.59516	2.56676e-06	0.361724	-1.46704	down
LIPID-P-1036	C53H94O6	TG(14:0_18:2_18:2)	GL	TG	LMGL03012793	202.36	202.192	174.39	139.756	171.827	178.105	85.0087	69.575	73.8384	84.7216	69.7508	76.5789	1.54572	0.000527216	0.429965	-1.21771	down
LIPID-P-0972	C52H94O6	TG(14:0_17:1_18:2)	GL	TG	LMGL03014299	2.75393	2.1854	2.59409	2.43047	2.706	2.53398	0.50199	0.791744	1.02797	0.854718	1.15918	0.867121	1.57879	4.52986e-06	0.342197	-1.5471	down
LIPID-P-1131	C53H90O6	TG(14:0_16:1_20:5)	GL	TG	LMGL03014263	223.748	220.678	206.282	195.338	231.338	215.477	58.1689	55.4845	61.6485	64.481	57.4215	59.4409	1.6142	7.23992e-06	0.275857	-1.85801	down
LIPID-P-1033	C51H90O6	TG(14:0_16:1_18:3)	GL	TG	LMGL03014253	74.786	58.916	60.3972	70.1828	41.3374	61.1239	10.4554	31.8228	22.6459	28.7927	21.1346	22.9703	1.46224	0.000927125	0.375799	-1.41197	down
LIPID-P-0902	C51H94O6	TG(14:0_16:0_18:2)	GL	TG	LMGL03014227	12.4909	12.8559	14.3129	13.9119	14.7865	13.6716	1.91352	4.86772	7.0069	5.1048	6.01836	4.98226	1.54567	0.000107725	0.364424	-1.45631	down
LIPID-P-0838	C51H96O6	TG(14:0_16:0_18:1)	GL	TG	LMGL03014226	69.2552	57.9335	63.7371	74.6337	74.6099	68.0339	10.3882	33.0022	40.5824	34.5521	41.5091	32.0068	1.444	0.00120687	0.470454	-1.08788	down
LIPID-P-1031	C51H90O6	TG(12:0_18:2_18:2)	GL	TG	LMGL03012671	11.0317	9.51477	10.7443	9.98443	7.81179	9.81741	5.16314	4.08263	5.28944	5.27327	4.25755	4.81321	1.52996	0.000278012	0.490273	-1.02834	down
LIPID-P-1032	C51H90O6	TG(12:0_18:1_18:3)	GL	TG	LMGL03013463	15.2985	15.2961	17.0066	16.1599	13.752	15.5026	6.9057	6.27141	7.00407	7.32758	5.23771	6.54929	1.58931	2.41192e-06	0.422464	-1.2431	down
LIPID-P-2273	C49H88O6	TG(12:0_16:0_18:3)	TG	TG	-	82.8572	76.6562	85.1846	74.1689	69.433	77.66	16.2336	35.8922	36.6181	27.3854	37.1883	30.6635	1.56907	2.42923e-05	0.394843	-1.34065	down
LIPID-P-0734	C45H93N2O6P	SM(d18:0/22:0)	SP	SM	LMSP03010022	1.04187	0.722565	0.707848	0.396939	1.08478	0.7908	0.136226	0.204642	0.355404	0.174108	0.229873	0.220051	1.36876	0.00846448	0.278263	-1.84548	down
LIPID-N-1333	C45H78NO10P	PS(19:0_20:5)	GP	PS	LMGP03010473	0	0	0	0	0	0	1.86335	2.16088	2.41849	3.20241	2.87409	2.50384	1.42057	0.00191222	6.80971	2.76759	up
LIPID-N-1356	C44H84NO10P	PS(18:2_20:5)	GP	PS	LMGP03010360	16.6773	22.7375	22.6157	22.2336	23.4904	21.5509	60.7819	55.6179	42.8869	68.3872	37.3125	52.9973	1.43564	0.00445611	2.45917	1.29817	up
LIPID-N-0576	C41H76NO10P	PS(18:0_17:2)	GP	PS	LMGP03010314	4.8237	2.76148	5.75715	2.93553	3.92474	4.04052	1.22357	1.72896	1.50083	2.85126	1.67609	1.79614	1.30679	0.0126504	0.444531	-1.16964	down
LIPID-N-0568	C40H76NO10P	PS(18:0_16:1)	GP	PS	LMGP03010887	2.18951	0.812589	2.48536	2.88999	0.799151	1.83532	1.87688	5.31362	3.77868	5.02796	3.54841	3.90911	1.10919	0.0272214	2.12993	1.09081	up
LIPID-N-1318	C40H70NO10P	PS(16:1_18:3)	GP	PS	LMGP03010212	0.889397	2.63745	2.94672	2.48375	2.87873	2.36721	3.72395	5.12459	8.50721	8.56841	2.94077	5.77299	1.1744	0.0422612	2.43873	1.28613	up
LIPID-N-0513	C47H85O13P	PI(18:3_20:0)	GP	PI	LMGP06010381	1.00121	0.713312	0.760371	0.616726	0.73331	0.764986	0.254904	0.362683	0.293341	0.527295	0.397004	0.367045	1.4416	0.00132567	0.479807	-1.05947	down
LIPID-N-0549	C47H79O13P	PI(18:1_20:5)	GP	PI	LMGP06010826	1.02183	1.03397	0.892185	1.22864	0.803849	0.996093	2.17511	1.92114	2.48448	2.41298	1.94613	2.18797	1.5747	6.71947e-05	2.19655	1.13524	up
LIPID-N-0544	C49H85O13P	PI(18:0_22:5)	GP	PI	-	0.070382	0.106377	0.0566612	0.104268	0.107482	0.0890339	0.237822	0.117952	0.25321	0.203307	0.17079	0.196616	1.39431	0.00806266	2.20833	1.14296	up
LIPID-N-0488	C42H77O13P	PI(16:1_17:1)	GP	PI	LMGP06010177	0.172152	0.145491	0.18288	0.0852565	0.259152	0.168986	0.0404454	0.0438562	0.0889059	0.081594	0.0434249	0.0596453	1.28203	0.0145245	0.352959	-1.50243	down
LIPID-P-1354	C41H74NO7P	PE(P-18:3_18:1)	GP	PE-P	-	1.36341	1.22727	1.15547	1.3839	0.976734	1.22136	0.427535	0.244338	0.655748	0.380993	0.419683	0.425659	1.51031	4.77509e-05	0.348513	-1.52072	down
LIPID-P-1317	C40H78NO7P	PE(P-17:0_18:1)	GP	PE-P	-	0.188358	0.134431	0.146314	0.126701	0.244957	0.168152	0.0411984	0.0310142	0.0652148	0.0360131	0.0449364	0.0436754	1.43999	0.00364303	0.259737	-1.94488	down
LIPID-P-0645	C39H72NO7P	PE(P-16:0_18:3)	GP	PE-P	LMGP02030019	0.748657	0.605329	0.617691	0.707767	0.742631	0.684415	0.20291	0.207421	0.201658	0.17729	0.194271	0.19671	1.60014	6.47622e-05	0.287414	-1.7988	down
LIPID-P-0636	C39H76NO7P	PE(P-16:0_18:1)	GP	PE-P	LMGP02030095	0.21397	0.114155	0.181143	0.167998	0.258743	0.187202	0.0545639	0.0422694	0.078501	0.044401	0.125106	0.0689683	1.34806	0.00462956	0.368417	-1.44059	down
LIPID-N-0753	C41H80NO7P	PE(O-18:1_18:1)	GP	PE-O	-	6.90945	4.56879	5.29934	5.25614	7.21019	5.84878	2.17765	1.9994	3.73095	2.37525	2.4622	2.54909	1.43405	0.00112379	0.435832	-1.19815	down
LIPID-N-0738	C41H82NO7P	PE(O-18:0_18:1)	GP	PE-O	LMGP02020047	0.304145	0.28715	0.371251	0.415714	0.413682	0.358388	0.0964359	0.137572	0.240404	0.14039	0.211479	0.165256	1.40405	0.000905843	0.461109	-1.11682	down
LIPID-N-0770	C40H76NO7P	PE(O-17:1_18:2)	GP	PE-O	-	0.120944	0.0742387	0.113598	0.121276	0.118135	0.109638	0.03492	0.0402187	0.0422702	0.0516636	0.0316405	0.0401426	1.51713	0.000687099	0.366137	-1.44955	down
LIPID-N-0751	C40H78NO7P	PE(O-17:1_18:1)	GP	PE-O	-	0.172372	0.0963243	0.121751	0.134688	0.169502	0.138927	0.0330672	0.0233649	0.0409404	0.0369551	0.0312839	0.0331223	1.51103	0.00146962	0.238415	-2.06845	down
LIPID-N-0750	C39H76NO7P	PE(O-16:1_18:1)	GP	PE-O	-	0.15673	0.0985886	0.113083	0.111406	0.113289	0.118619	0.0284512	0.0299976	0.0475979	0.0353787	0.0349759	0.0352803	1.53385	0.000548273	0.297424	-1.74941	down
LIPID-N-0345	C47H92NO8P	PE(24:0_18:1)	GP	PE	LMGP02010294	0.598771	0.58665	0.443309	0.372945	0.661865	0.532708	0.163417	0.180605	0.230203	0.165511	0.216363	0.19122	1.47756	0.0023264	0.358958	-1.47811	down
LIPID-N-0424	C43H72NO8P	PE(20:5_18:2)	GP	PE	LMGP02010974	0.594702	0.833594	0.788019	0.67457	0.762663	0.73071	2.12297	1.48008	2.96117	1.71193	1.67924	1.99108	1.44272	0.00814497	2.72485	1.44618	up
LIPID-N-0409	C41H70NO8P	PE(20:5_16:1)	GP	PE	LMGP02010969	0.0297908	0.0257492	0.0299316	0.0425394	0.0587488	0.037352	0.166413	0.122223	0.176516	0.158641	0.0902607	0.142811	1.51048	0.00150804	3.82338	1.93485	up
LIPID-N-0381	C39H70NO8P	PE(18:3_16:1)	GP	PE	LMGP02010686	3.06847	2.81366	2.92381	3.18381	2.42115	2.88218	5.21036	5.17191	6.10255	8.50178	5.43675	6.08467	1.42721	0.00599859	2.11114	1.07802	up
LIPID-N-1081	C43H78NO8P	PE(18:2_20:2)	GP	PE	LMGP02010671	0.278091	0.342898	0.308546	0.349699	0.46608	0.349063	0.798558	0.62806	0.792808	0.987123	0.964033	0.834116	1.50835	0.000636621	2.38959	1.25676	up
LIPID-N-0363	C47H90NO8P	PE(18:1_24:1)	GP	PE	-	0.126216	0.192626	0.121058	0.0974189	0.190572	0.145578	0.023408	0.0666777	0.0635293	0.053388	0.0791139	0.0572234	1.33966	0.00690836	0.393076	-1.34712	down
LIPID-N-1072	C43H80NO8P	PE(18:1_20:2)	GP	PE	LMGP02010647	0.207808	0.173797	0.202154	0.174918	0.224243	0.196584	0.455519	0.324577	0.349128	0.489403	0.367442	0.397214	1.47475	0.00219467	2.02058	1.01477	up
LIPID-N-1071	C42H78NO8P	PE(18:1_19:2)	GP	PE	-	0.16953	0.251849	0.196217	0.233832	0.193986	0.209083	0	0	0	0	0	0	1.5863	0.000146947	0	-Inf	down
LIPID-N-0403	C45H80NO8P	PE(18:0_22:5)	GP	PE	-	0.115623	0.158869	0.090016	0.195673	0.156044	0.143245	0.411209	0.260665	0.428323	0.392964	0.292926	0.357217	1.49765	0.00127543	2.49375	1.31832	up
LIPID-N-0398	C42H74NO8P	PE(17:0_20:5)	GP	PE	LMGP02010555	0.0883277	0.080043	0.0949676	0.1365	0.130166	0.106001	0.372721	0.297247	0.280058	0.331047	0.337209	0.323656	1.57521	9.3912e-06	3.05334	1.61039	up
LIPID-N-0347	C37H70NO8P	PE(16:1_16:1)	GP	PE	LMGP02010108	0.0934898	0.0614939	0.108766	0.103245	0.162503	0.105899	0.182635	0.251877	0.779729	0.332777	0.141056	0.337615	1.00015	0.114555	3.18807	1.67268	up
LIPID-N-0331	C37H72NO8P	PE(16:1_16:0)	GP	PE	LMGP02010520	2.72585	1.69315	2.11309	3.63115	2.23394	2.47944	3.41267	4.86469	8.23908	5.18783	3.55657	5.05217	1.1872	0.0385202	2.03763	1.02689	up
LIPID-N-0401	C43H76NO8P	PE(16:0_22:5)	GP	PE	LMGP02011201	0.078821	0.0815358	0.0539299	0.130501	0.0951551	0.0879887	0.266003	0.222443	0.251172	0.212411	0.137986	0.218003	1.45432	0.00190877	2.47762	1.30896	up
LIPID-N-0397	C41H72NO8P	PE(16:0_20:5)	GP	PE	LMGP02011221	1.55452	1.16371	1.43831	2.10287	1.95364	1.64261	6.25757	4.86649	5.73569	5.42949	4.71632	5.40111	1.59495	1.43643e-05	3.28813	1.71727	up
LIPID-N-0383	C41H74NO8P	PE(16:0_20:4)	GP	PE	LMGP02010096	0.129298	0.086058	0.0787345	0.135071	0.227543	0.131341	0.366023	0.268065	0.399151	0.268098	0.280066	0.31628	1.43916	0.00132031	2.40809	1.26789	up
LIPID-N-0369	C41H76NO8P	PE(16:0_20:3)	GP	PE	LMGP02011222	0.0885948	0.116276	0.0796869	0.0978174	0.170745	0.110624	0.297361	0.237088	0.190733	0.415257	0.156411	0.25937	1.20162	0.0276663	2.34461	1.22935	up
LIPID-P-0550	C44H84NO7P	PC(O-18:1_18:2)	GP	PC-O	LMGP01020053	2.96776	2.66399	3.17794	2.52238	3.7245	3.01131	0.808467	0.994719	1.78469	1.12225	1.06253	1.15453	1.49457	0.000162104	0.383398	-1.38309	down
LIPID-P-0542	C50H100NO7P	PC(O-18:0_24:1)	GP	PC-O	-	0.0369084	0.0233463	0.0262865	0.0185383	0.0246437	0.0259446	0.00901043	0.00720188	0.00707025	0.0126813	0.0120887	0.00961051	1.43958	0.00361844	0.370424	-1.43275	down
LIPID-P-0545	C44H86NO7P	PC(O-18:0_18:2)	GP	PC-O	LMGP01020203	4.74436	3.78958	3.84655	3.2728	6.2814	4.38694	1.09897	1.34976	2.50042	1.82062	1.77553	1.70906	1.37662	0.00442335	0.389579	-1.36001	down
LIPID-N-0243	C50H96NO8P	PC(18:1_24:1)	GP	PC	LMGP01012162	0.173177	0.174109	0.145381	0.135902	0.206457	0.167005	0.0583305	0.0929695	0.0410404	0.0832258	0.0942231	0.0739579	1.48456	0.000484822	0.442848	-1.17512	down
LIPID-N-0225	C48H94NO8P	PC(18:1_22:0)	GP	PC	LMGP01010839	0.868666	0.529167	0.38364	0.464854	0.623191	0.573904	0.27952	0.274665	0.205899	0.308421	0.207076	0.255116	1.30463	0.0168767	0.444527	-1.16966	down
LIPID-N-0266	C42H76NO8P	PC(16:1_18:3)	GP	PC	LMGP01011484	8.78326	7.41641	6.21569	9.48126	6.70999	7.72132	16.1362	17.5018	13.9642	18.3137	17.8449	16.7522	1.53818	2.54291e-05	2.1696	1.11743	up
LIPID-N-0284	C44H78NO8P	PC(16:0_20:5)	GP	PC	LMGP01010633	2.66538	2.03728	1.55134	3.41719	2.65276	2.46479	4.79539	4.14394	9.63085	5.54958	4.8432	5.7926	1.28481	0.0248428	2.35014	1.23275	up
LIPID-N-0221	C44H86NO8P	PC(16:0_20:1)	GP	PC	LMGP01011468	1.87435	0.939849	0.815038	0.991005	0.613075	1.04666	0.367551	0.552628	0.336578	0.658003	0.49235	0.481422	1.10572	0.05788	0.459959	-1.12042	down
LIPID-N-0205	C39H78NO8P	PC(15:0_16:0)	GP	PC	LMGP01010532	8.86241	14.7599	10.4531	13.9748	15.5419	12.7184	27.3282	24.6142	27.3974	23.6084	25.5256	25.6948	1.56806	9.27448e-05	2.02028	1.01456	up
LIPID-N-0996	C39H76NO8P	PC(13:0_18:1)	GP	PC	LMGP01011347	11.0818	9.90674	6.48991	8.59144	9.2113	9.05624	19.9314	16.2473	20.1272	17.0754	17.1987	18.116	1.56025	3.69533e-05	2.00039	1.00028	up
LIPID-N-0986	C37H72NO8P	PC(13:0_16:1)	GP	PC	LMGP01011474	0.206281	0.162515	0.111829	0.171413	0.246576	0.179723	0.694375	0.730374	0.733139	0.396593	0.643224	0.639541	1.50837	0.000980983	3.55849	1.83126	up
LIPID-N-0984	C37H74NO8P	PC(13:0_16:0)	GP	PC	LMGP01011342	5.64228	7.02427	4.98854	8.56061	8.73641	6.99042	26.1239	17.7415	21.7083	18.277	16.111	19.9924	1.52556	0.000827274	2.85996	1.516	up
LIPID-N-1453	C46H91O8P	PA(21:0_22:0)	GP	PA	LMGP10010697	0.479482	0.680744	0.443252	0.300534	0.412976	0.463398	0.137423	0.177846	0.182068	0.235307	0.208934	0.188316	1.36207	0.00961126	0.40638	-1.2991	down
LIPID-N-1463	C41H77O8P	PA(17:1_21:1)	GP	PA	-	0.895189	0.553227	0.547308	0.487908	0.619793	0.620685	0.210098	0.244615	0.256002	0.320925	0.273812	0.26109	1.42013	0.00607579	0.420649	-1.24931	down
LIPID-P-1774	C45H74O10	MGDG(18:3_18:3)	GL	MGDG	LMGL05010001	37.3158	47.8924	33.2161	22.1631	33.3012	34.7777	8.91881	11.2905	9.80415	11.5297	10.5449	10.4176	1.47144	0.00391764	0.299548	-1.73914	down
LIPID-P-1773	C45H74O10	MGDG(18:2_18:4)	GL	MGDG	-	11.3753	17.721	9.74133	5.43859	11.4108	11.1374	3.01988	2.96564	3.43538	3.26282	3.41594	3.21993	1.32874	0.0158844	0.28911	-1.79031	down
LIPID-P-1765	C45H76O10	MGDG(18:2_18:3)	GL	MGDG	LMGL05010024	2.41374	3.01734	1.85443	1.24814	2.51595	2.20992	0.47377	1.21198	0.592926	0.814683	0.808559	0.780384	1.3828	0.0062964	0.353127	-1.50174	down
LIPID-P-1751	C45H78O10	MGDG(18:1_18:3)	GL	MGDG	-	28.1325	33.6301	25.8745	16.2743	25.0662	25.7955	7.59685	10.2597	12.5043	13.8761	11.9732	11.242	1.40885	0.0043734	0.435814	-1.19822	down
LIPID-P-1731	C45H82O10	MGDG(18:1_18:1)	GL	MGDG	LMGL05010021	3.24591	3.96698	2.53077	2.30291	2.6392	2.93715	0.767571	1.20925	1.40272	1.75934	1.1555	1.25888	1.40467	0.00251761	0.428605	-1.22228	down
LIPID-P-1737	C43H76O10	MGDG(16:0_18:3)	GL	MGDG	LMGL05010056	6.14023	10.5089	4.16333	4.73442	6.28717	6.36681	1.24056	3.71518	3.73414	3.06352	2.15013	2.78071	1.16117	0.0284131	0.43675	-1.19512	down
LIPID-N-0672	C24H42NO9P	LPS(18:3)	GP	LPS	LMGP03050017	0.010592	0.00558179	0.00919684	0.00605935	0.00915251	0.0081165	0.00196689	0.00182674	0.0051479	0.0022716	0.00217064	0.00267675	1.38992	0.00238742	0.329792	-1.60037	down
LIPID-N-0196	C24H44NO9P	LPS(18:2)	GP	LPS	LMGP03050011	0.794951	0.601472	0.731342	0.428974	1.02502	0.716353	0.180603	0.184397	0.570104	0.157306	0.295873	0.277657	1.24838	0.00901387	0.387598	-1.36737	down
LIPID-N-0192	C24H46NO9P	LPS(18:1)	GP	LPS	LMGP03050001	0.429002	0.320993	0.381143	0.246911	0.493701	0.37435	0.0803437	0.103743	0.272906	0.081077	0.132955	0.134205	1.34702	0.00277534	0.358501	-1.47995	down
LIPID-N-0180	C29H51O12P	LPI(20:3)	GP	LPI	LMGP06050021	0.129661	0.103719	0.108363	0.107034	0.172459	0.124247	0.054688	0.049289	0.0611284	0.0475793	0.0402743	0.0505918	1.43949	0.00350702	0.407187	-1.29624	down
LIPID-N-0682	C27H47O12P	LPI(18:3)	GP	LPI	LMGP06050016	9.03399	5.71424	6.77066	5.15586	9.2336	7.18167	1.58775	2.05024	4.00199	1.6339	1.99423	2.25362	1.42425	0.00194147	0.313802	-1.67207	down
LIPID-N-0179	C27H49O12P	LPI(18:2)	GP	LPI	LMGP06050010	2.40662	1.45252	1.91349	1.27065	3.03768	2.01619	0.412589	0.518644	1.38582	0.474018	0.631742	0.684563	1.27041	0.010462	0.339533	-1.55838	down
LIPID-N-0662	C24H43O9P	LPG(18:3)	GP	LPG	LMGP04050020	0.66879	0.365968	0.498708	0.313879	0.742762	0.518022	0.130913	0.118571	0.462431	0.0953572	0.128629	0.18718	1.174	0.0162309	0.361337	-1.46858	down
LIPID-N-0171	C24H45O9P	LPG(18:2)	GP	LPG	LMGP04050014	0.271544	0.18246	0.210393	0.150086	0.325734	0.228043	0.0559622	0.0449005	0.208459	0.042258	0.0662762	0.0835712	1.19735	0.011876	0.366471	-1.44823	down
LIPID-P-0413	C27H56NO7P	LPE(22:0)	GP	LPE	LMGP02050054	0.27143	0.192375	0.208001	0.225748	0.292917	0.238094	0.0724648	0.0853854	0.0818993	0.0862528	0.0605389	0.0773082	1.53817	0.000714051	0.324696	-1.62284	down
LIPID-P-0434	C25H42NO7P	LPE(20:5)	GP	LPE	LMGP02050053	0.446166	0.305274	0.320427	0.215058	0.462899	0.349965	0.125322	0.0912174	0.305882	0.0824111	0.202724	0.161511	1.16785	0.0168847	0.461507	-1.11558	down
LIPID-P-0428	C23H42NO7P	LPE(18:3)	GP	LPE	LMGP02050042	54.4748	28.3568	41.1428	23.3174	61.497	41.7578	7.34508	7.11288	20.3825	5.07757	9.79703	9.943	1.33736	0.00926885	0.238112	-2.07029	down
LIPID-P-0424	C23H44NO7P	LPE(18:2/0:0)	GP	LPE	LMGP02050011	51.6924	27.3004	37.518	23.4889	56.895	39.3789	6.29149	5.5892	23.7072	4.56744	11.6919	10.3694	1.3093	0.00767459	0.263325	-1.92509	down
LIPID-P-0429	C25H46NO7P	LPE(0:0/20:3)	GP	LPE	LMGP02050049	0.0909315	0.0558396	0.0798772	0.0737971	0.146145	0.089318	0.0201575	0.0137686	0.0315997	0.00558091	0.017203	0.0176619	1.37162	0.00767175	0.197742	-2.33831	down
LIPID-P-0423	C23H44NO7P	LPE(0:0/18:2)	GP	LPE	LMGP02050041	37.7841	21.299	28.2572	17.314	44.7379	29.8785	4.26664	4.03536	14.7415	2.89996	8.19119	6.82693	1.3438	0.0073795	0.22849	-2.1298	down
LIPID-P-0417	C23H46NO7P	LPE(0:0/18:1)	GP	LPE	LMGP02050040	31.8913	15.5986	20.8651	12.7911	35.4043	23.3101	3.14693	2.86463	18.3227	1.9172	4.71029	6.19234	1.19738	0.015465	0.265651	-1.9124	down
LIPID-P-0396	C28H60NO6P	LPC(O-20:0)	GP	LPC-O	LMGP01060041	0.0464595	0.0326477	0.054009	0.0807078	0.0711809	0.057001	0.00333306	0.00429306	0.0254694	0.0041415	0.00410147	0.0082677	1.39409	0.00241333	0.145045	-2.78543	down
LIPID-P-0395	C26H56NO6P	LPC(O-18:0)	GP	LPC-O	LMGP01060014	0.212264	0.19441	0.216932	0.277047	0.294265	0.238984	0.027939	0.0260385	0.100071	0.031311	0.0314519	0.0433624	1.5121	6.84895e-05	0.181445	-2.4624	down
LIPID-P-1933	C32H54NO7P	LPC(24:6)	GP	LPC	-	0.0769144	0.0863101	0.0870831	0.0658495	0.106152	0.0844619	0.0221908	0.0292764	0.0411178	0.0142887	0.025801	0.0265349	1.51018	0.000174364	0.314165	-1.67041	down
LIPID-P-0391	C30H52NO7P	LPC(22:5/0:0)	GP	LPC	LMGP01050142	0.474503	0.408763	0.815782	0.563282	0.980335	0.648533	0.129397	0.1256	0.416849	0.0622679	0.350998	0.217022	1.2335	0.0125609	0.334636	-1.57934	down
LIPID-P-0384	C28H52NO7P	LPC(20:3)	GP	LPC	LMGP01050133	5.02706	3.70019	6.62015	4.3329	10.3347	6.00299	0.488059	0.418683	1.15421	0.28938	0.878413	0.645748	1.37664	0.0101852	0.107571	-3.21664	down
LIPID-P-0362	C28H58NO7P	LPC(20:0/0:0)	GP	LPC	LMGP01050045	2.68333	1.34858	2.0355	1.11902	2.764	1.99008	0.590383	0.43565	0.681217	0.421573	0.510159	0.527797	1.37236	0.011438	0.265213	-1.91478	down
LIPID-P-0360	C27H56NO7P	LPC(19:0/0:0)	GP	LPC	LMGP01050041	0.375304	0.237952	0.303178	0.174492	0.421034	0.302392	0.11019	0.0882577	0.168152	0.08979	0.1252	0.116318	1.32625	0.0114297	0.384659	-1.37835	down
LIPID-P-0385	C26H46NO7P	LPC(18:4)	GP	LPC	LMGP01050040	1.3064	0.584415	0.748597	0.500922	1.22853	0.873773	0.122839	0.074616	0.178464	0.0402848	0.137842	0.110809	1.39093	0.00947264	0.126817	-2.97918	down
LIPID-P-0383	C26H48NO7P	LPC(18:3)	GP	LPC	LMGP01050038	587.917	358.142	511.14	319.156	632.481	481.767	131.681	105.072	258.789	102.678	158.717	151.387	1.40408	0.00338934	0.314233	-1.67009	down
LIPID-P-0379	C26H50NO7P	LPC(18:2/0:0)	GP	LPC	LMGP01050034	6.65876	4.50191	6.30433	3.77313	8.62468	5.97256	1.22227	1.21127	3.84963	0.904559	2.2755	1.89265	1.32408	0.00535088	0.31689	-1.65794	down
LIPID-P-0371	C26H52NO7P	LPC(18:1/0:0)	GP	LPC	LMGP01050029	1.99525	1.25967	1.67558	0.909913	2.45403	1.65889	0.260674	0.237115	1.07173	0.186365	0.487358	0.448649	1.29889	0.00730963	0.270452	-1.88656	down
LIPID-P-1931	C24H44NO7P	LPC(16:3)	GP	LPC	-	0.750919	0.371066	0.540405	0.284486	0.842478	0.557871	0.137395	0.128859	0.379537	0.0936455	0.108834	0.169654	1.22178	0.0179533	0.30411	-1.71733	down
LIPID-P-1929	C24H46NO7P	LPC(16:2)	GP	LPC	-	1.03557	0.717087	0.733285	0.578295	1.07621	0.82809	0.399989	0.268807	0.666677	0.280601	0.358937	0.395002	1.25538	0.0081861	0.477004	-1.06793	down
LIPID-P-0387	C30H54NO7P	LPC(0:0/22:4)	GP	LPC	-	0.102673	0.145377	0.14213	0.164075	0.147862	0.140423	0.0353207	0.036092	0.0827393	0.0150435	0.0302938	0.0398978	1.46441	0.000179897	0.284125	-1.8154	down
LIPID-P-0380	C28H54NO7P	LPC(0:0/20:2)	GP	LPC	-	0.733717	0.518754	0.762497	0.583188	1.1544	0.750511	0.0498709	0.116494	0.351976	0.0531012	0.421937	0.198676	1.3336	0.00449107	0.264721	-1.91746	down
LIPID-P-0361	C28H58NO7P	LPC(0:0/20:0)	GP	LPC	-	0.152645	0.103319	0.137712	0.0749741	0.193255	0.132381	0.0241166	0.0223988	0.0915735	0.0217208	0.028072	0.0375763	1.3015	0.00613444	0.28385	-1.8168	down
LIPID-P-0359	C27H56NO7P	LPC(0:0/19:0)	GP	LPC	-	0.159204	0.123481	0.13635	0.103604	0.162062	0.13694	0.048907	0.0274173	0.0571391	0.0441331	0.0301406	0.0415474	1.52257	0.000255741	0.303398	-1.72072	down
LIPID-P-0378	C26H50NO7P	LPC(0:0/18:2)	GP	LPC	-	6.25519	3.96926	5.94261	3.57815	7.77808	5.50466	1.28522	1.1709	3.44469	0.8993	2.12613	1.78524	1.33622	0.00515502	0.324315	-1.62453	down
LIPID-P-0370	C26H52NO7P	LPC(0:0/18:1)	GP	LPC	LMGP01050079	1.96487	1.16712	1.75858	0.915203	2.32655	1.62646	0.293851	0.254848	1.12981	0.204844	0.475861	0.471842	1.28665	0.00755033	0.290103	-1.78536	down
LIPID-P-0357	C26H54NO7P	LPC(0:0/18:0)	GP	LPC	LMGP01050076	0.032078	0.0225552	0.0320788	0.00998401	0.0467108	0.0286814	0.00697818	0.00391124	0.0297324	0.00298914	0.00607162	0.00993651	1.02495	0.0452867	0.346445	-1.5293	down
LIPID-P-0355	C25H52NO7P	LPC(0:0/17:0)	GP	LPC	-	0.618441	0.413406	0.496678	0.352486	0.726528	0.521508	0.277826	0.199482	0.370341	0.253771	0.163109	0.252906	1.25231	0.0126455	0.484951	-1.04409	down
LIPID-N-0618	C21H39O7P	LPA(18:2)	GP	LPA	LMGP10050017	0.72866	0.320115	0.568189	0.463766	0.811856	0.578517	0.146941	0.129767	0.266043	0.0865189	0.209211	0.167696	1.36761	0.00724824	0.289872	-1.78651	down
LIPID-N-0971	C43H72NO8P	LNAPE(20:5/N-18:2)	GP	LNAPE	-	0.23152	0.267351	0.22504	0.233357	0.259911	0.243436	0.705349	0.555769	0.956212	0.454201	0.570942	0.648494	1.43167	0.0092296	2.66393	1.41355	up
LIPID-N-0958	C37H72NO8P	LNAPE(16:1/N-16:0)	GP	LNAPE	-	2.14987	1.65235	1.70831	2.88253	1.98104	2.07482	3.15498	3.64517	8.02962	5.22274	3.06738	4.62398	1.17403	0.0509935	2.22861	1.15615	up
LIPID-P-2132	C50H91NO10	HexCer(t14:2/30:2(2OH))	SP	HexCer-AP	-	0.054824	0.0469542	0.0714927	0.0880158	0.13265	0.0787873	0.0304294	0.0674697	0.0236688	0.0252467	0.034029	0.0361687	1.09007	0.0475106	0.459068	-1.12322	down
LIPID-N-0085	C19H36O2	FFA(19:1)	FA	FFA	LMFA01030857	0.900758	0.651564	0.925664	0.709488	1.16516	0.870527	0.11372	0.09559	0.110708	0.118509	0.110498	0.109805	1.54779	0.00109366	0.126136	-2.98695	down
LIPID-P-1478	C41H66O5	DG(18:2_20:5)	GL	DG	LMGL02010143	0.0184818	0.0266982	0.0148664	0.0268872	0.0171739	0.0208215	0.0329565	0.0328243	0.0632995	0.030001	0.0584008	0.0434964	1.22442	0.0305383	2.08901	1.06282	up
LIPID-P-0260	C41H68O5	DG(18:1_20:5)	GL	DG	LMGL02010132	0.23393	0.468063	0.233259	0.340564	0.259074	0.306978	0.769902	0.618721	0.830226	0.732934	0.650946	0.720546	1.54231	0.00012587	2.34722	1.23096	up
LIPID-P-0218	C39H72O5	DG(18:1_18:1)	GL	DG	LMGL02010049	13.8634	28.3342	13.2752	17.6622	13.5298	17.333	43.8764	34.6753	34.8758	48.3863	28.3496	38.0327	1.39675	0.00221131	2.19424	1.13372	up
LIPID-P-0254	C41H70O5	DG(18:0_20:5)	GL	DG	LMGL02010122	0.265247	0.684343	0.340761	0.466163	0.269054	0.405114	1.01246	0.87418	1.24926	0.852359	0.794682	0.956588	1.44854	0.00124554	2.36128	1.23957	up
LIPID-P-0243	C41H72O5	DG(18:0_20:4)	GL	DG	LMGL02010111	0.0140866	0.0434141	0.0135962	0.0289731	0.0182559	0.0236652	0.0683601	0.0614472	0.0659224	0.062202	0.0454205	0.0606704	1.46539	0.000983565	2.5637	1.35823	up
LIPID-P-0213	C37H68O5	DG(16:1_18:1)	GL	DG	LMGL02010026	1.54817	2.92163	1.67435	3.06624	1.15906	2.07389	4.32111	4.15158	3.82804	5.39406	3.54481	4.24792	1.37986	0.00264414	2.04829	1.03442	up
LIPID-P-0249	C39H66O5	DG(16:0_20:5)	GL	DG	LMGL02010078	0.284116	0.492078	0.366249	0.415272	0.363749	0.384293	0.887598	0.65689	1.8917	0.777837	0.706989	0.984203	1.16497	0.0588965	2.56107	1.35675	up
LIPID-P-1452	C36H64O5	DG(15:0_18:3)	GL	DG	LMGL02010434	0.360612	0.807293	0.400952	0.488439	0.384121	0.488283	1.0889	0.92998	0.934036	1.30765	0.845645	1.02124	1.40059	0.00178465	2.09149	1.06453	up
LIPID-P-1439	C36H66O5	DG(15:0_18:2)	GL	DG	LMGL02010433	0.0301748	0.0542549	0.0196284	0.0377443	0.0349511	0.0353507	0.0905718	0.0685869	0.0626821	0.127707	0.0948437	0.0888784	1.34985	0.00621791	2.51419	1.33009	up
LIPID-P-1955	C56H109NO5	Cer(t18:1/38:1(2OH))	SP	Cer-AP	-	1.42498	1.55041	1.47715	2.30178	2.47624	1.84611	0.557347	0.906472	0.895786	0.993347	1.16302	0.903194	1.297	0.0100309	0.489241	-1.03138	down
LIPID-P-1953	C54H105NO5	Cer(t18:1/36:1(2OH))	SP	Cer-AP	-	1.89406	2.03171	2.36625	3.48841	2.24583	2.40525	0.351965	1.05872	1.07746	1.07316	1.15424	0.943109	1.3718	0.00370862	0.392104	-1.35069	down
LIPID-P-1952	C52H99NO5	Cer(t18:1/34:2(2OH))	SP	Cer-AP	-	0.161644	0.0911302	0.126121	0.189191	0.0899819	0.131614	0.0341143	0.0611924	0.0426473	0.0790839	0.059979	0.0554034	1.29018	0.0138976	0.420955	-1.24826	down
LIPID-P-0066	C45H78O2	CE(18:1)	ST	CE	LMST01020003	7.14112	5.17785	4.86817	6.8658	7.49035	6.30866	14.8521	13.7834	19.5674	11.5296	11.9765	14.3418	1.46651	0.00319939	2.27335	1.18482	up
LIPID-P-0057	C45H80O2	CE(18:0)	ST	CE	LMST01020007	7.03646	9.71844	6.42226	12.9795	6.22362	8.47605	21.622	26.13	26.369	29.8716	23.6518	25.5289	1.56198	1.93419e-05	3.01189	1.59067	up
LIPID-P-0012	C16H31NO4	Carnitine C9:0	FA	CAR	LMFA07070029	0.0040612	0.00464612	0.00234386	0.00402856	0.00313041	0.00364203	0	0	0	0	0	0	1.54131	0.000846379	0	-Inf	down
LIPID-P-0031	C15H27NO4	Carnitine C8:1	FA	CAR	LMFA07070014	0.0370655	0.0406697	0.0188427	0.0387204	0.0173179	0.0305232	0	0	0	0	0	0	1.45831	0.00396769	0	-Inf	down
LIPID-P-0010	C15H29NO4	Carnitine C8:0	FA	CAR	LMFA07070095	0.0333102	0.0362553	0.0181185	0.034098	0.0170892	0.0277742	0.0020888	0.00285256	0.00221042	0.00297244	0.00218092	0.00246103	1.46308	0.00372892	0.0886084	-3.49641	down
LIPID-P-0007	C13H25NO4	Carnitine C6:0	FA	CAR	LMFA07070070	0.0325767	0.0369598	0.0197027	0.043604	0.0143651	0.0294416	0.00364944	0.00273535	0.00292379	0.00289755	0.00411505	0.00326424	1.38726	0.0084363	0.110871	-3.17304	down
LIPID-P-0024	C27H53NO4	Carnitine C20:0	FA	CAR	LMFA07070052	0.186671	0.153596	0.166753	0.118297	0.171673	0.159398	0.0640316	0.0706331	0.0777519	0.0788587	0.092564	0.0767679	1.51186	0.000934497	0.481612	-1.05406	down
LIPID-P-1298	C23H39NO4	Carnitine C16:3	FA	CAR	-	0.0352221	0.0338988	0.0265323	0.023705	0.0265264	0.0291769	0.0047274	0.00390612	0.00788567	0.0045482	0.00507541	0.00522856	1.56347	0.000220531	0.179202	-2.48034	down
LIPID-P-0048	C23H41NO4	Carnitine C16:2	FA	CAR	LMFA07070021	0.0241905	0.0326691	0.0234429	0.0227034	0.0190906	0.0244193	0.00723525	0.00710701	0.0116089	0.00856658	0.012204	0.00934435	1.4628	0.00105991	0.382663	-1.38585	down
LIPID-P-1289	C22H41NO4	Carnitine C15:1	FA	CAR	-	0.0244242	0.0295605	0.0205954	0.0211585	0.0249938	0.0241465	0.00701562	0.00616117	0.00993678	0.0112565	0.00845252	0.00856452	1.52758	0.000109238	0.35469	-1.49537	down
LIPID-P-0020	C21H41NO5	Carnitine C14-OH	FA	CAR	LMFA07070045	0.00902881	0.00561468	0.0056033	0.00604429	0.00708699	0.00667562	0.002003	0.0019045	0.00363963	0.00163156	0.00233196	0.00230213	1.46006	0.000918113	0.344856	-1.53593	down
LIPID-P-0047	C21H37NO4	Carnitine C14:2	FA	CAR	LMFA07070020	0.0265421	0.0223116	0.0141062	0.0136399	0.013471	0.0180142	0.000831	0.000692428	0.000974434	0.00104138	0.00127471	0.000962791	1.48904	0.00321258	0.0534463	-4.22577	down
LIPID-P-0038	C21H39NO5	Carnitine C14:1-OH	FA	CAR	-	0.0139218	0.00965107	0.0085874	0.0133705	0.00728563	0.0105633	0.00112082	0.00163998	0.00167769	0.00186496	0.00165491	0.00159167	1.49877	0.00230745	0.150679	-2.73045	down
LIPID-P-0037	C21H39NO4	Carnitine C14:1	FA	CAR	LMFA07070057	0.139895	0.125281	0.0984768	0.118412	0.103092	0.117031	0.0309605	0.0366776	0.0477176	0.0362744	0.0516224	0.0406505	1.54782	0.000105464	0.347347	-1.52555	down
LIPID-P-0015	C20H39NO4	Carnitine C13:0	FA	CAR	-	0.0687159	0.0570815	0.0414525	0.052714	0.0508903	0.0541708	0.0111878	0.00993045	0.0125186	0.0114332	0.0132227	0.0116586	1.55588	0.000587812	0.215219	-2.21613	down
LIPID-P-0035	C19H35NO4	Carnitine C12:1	FA	CAR	-	0.118669	0.0962519	0.0713074	0.0824141	0.0582727	0.085383	0.0071009	0.00722973	0.00919233	0.00746445	0.00975019	0.00814752	1.52181	0.00173322	0.0954232	-3.38952	down
LIPID-P-0014	C19H37NO4	Carnitine C12:0	FA	CAR	LMFA07070062	0.184723	0.119841	0.105202	0.11216	0.123809	0.129147	0.0170596	0.0196156	0.0415751	0.0227342	0.0255397	0.0253048	1.50597	0.00117276	0.195938	-2.35153	down
LIPID-P-0046	C17H29NO4	Carnitine C10:2	FA	CAR	LMFA07070015	0.068318	0.0675208	0.0371594	0.0558314	0.0331661	0.0523991	0.00233879	0.00233483	0.00262204	0.0025338	0.00216623	0.00239914	1.49525	0.00250396	0.0457858	-4.44896	down
LIPID-P-0034	C17H31NO5	Carnitine C10:1-OH	FA	CAR	LMFA07070047	0.0204024	0.0192857	0.0112033	0.0150329	0.0118741	0.0155597	0.000831364	0.0011006	0.00134689	0.00131355	0.00162243	0.00124296	1.52233	0.00152681	0.0798838	-3.64595	down
LIPID-P-0033	C17H31NO4	Carnitine C10:1	FA	CAR	LMFA07070056	0.0423516	0.0394775	0.022814	0.0289865	0.0225943	0.0312448	0	0	0	0	0	0	1.52235	0.00164551	0	-Inf	down
LIPID-P-0013	C17H33NO4	Carnitine C10:0	FA	CAR	LMFA07070059	0.216795	0.182802	0.12296	0.134349	0.122049	0.155791	0.00330525	0.0043135	0.00506939	0.00416916	0.00493263	0.00435799	1.53668	0.00130786	0.0279733	-5.15981	down
