# Supplementary material for: Association of Different Host Diets with the Nutritional Composition of the Fall Webworm, Hyphantria cunea Drury (Lepidoptera: Erebidae)
Source: Insects. 2026 Jun 4;17(6):590. doi: 10.3390/insects17060590 (PMC13300641; doi:10.3390/insects17060590)
Supplement: Supplementary file 1 [file insects-17-00590-s001.zip › Table S/Table S2.xlsx]

## Sheet: Sheet1
Table S2. The lipids internal standard.
No.	Glass	Corresponding internal standard	CAS	Brands	Concentration (uM)
1	PC	PC(16:0/16:0)-d9	77165-56-1	Avanti	0.2
2	Eicosanoid	5S-HETE-d8	330796-62-8	Cayman	0.04
3	FFA	Arachidonic Acid-d8	69254-37-1	Cayman	0.5
4	CAR	CAR(16:0)-d3	202480-73-7	sigma	0.04
5	CE	CE(18:1)-d7	1416275-35-8	Avanti	2
6	Cer	Cer(d18:1/15:0)-d7	—	Avanti	0.1
7	Cer	Cer(d18:1-d7/16:0)	—	Avanti	0.1
8	Cer	Cer(d18:1-d7/18:0)	—	Avanti	0.1
9	Cer	Cer(d18:1-d7/24:0)	1840942-15-5	Avanti	0.1
10	Cer	Cer(d18:1-d7/24:1)	54164-50-0	Avanti	0.1
11	Cert	Cer(t18:0/22:0-d3)	2011762-87-9	Cayman	0.1
12	CerP	CerP(d18:1/8:0)	474943-70-9	Avanti	0.4
13	Cho	cholesterol-d7	83199-47-7	sigma	5
14	CoQ	CoQ10-d9	303-98-0	Avanti	0.4
15	DG	DG(17:0/17:0)-d5	—	Avanti	0.5
16	FFA	FFA(16:0)-d31	39756-30-4	Supelco	2
17	BA	GCDCA-d4	1201918-16-2	sigma	0.4
18	HexCer	HexCer(d18:1-d5/18:0)	2260670-13-9	Avanti	0.4
19	LPA	LPA(17:0)	799268-66-9	Avanti	0.5
20	LPC	LPC(15:0)-d5	2342574-95-0	Avanti	0.2
21	LPC	LPC(16:0)-d31	327178-91-6	Avanti	0.2
22	LPC	LPC(17:0)-d5	2342575-12-4	Avanti	0.2
23	LPC	LPC(18:1-d7)	2097561-13-0	zzstandard	0.2
24	LPE	LPE(15:0)-d5	2342574-96-1	Avanti	0.2
25	LPE	LPE(18:1-d7)	2260669-47-2	zzstandard	0.2
26	LPG	LPG(15:0)-d5	2342574-98-3	zzstandard	0.2
27	LPG	LPG(17:1)	1246298-11-2	zzstandard	0.2
28	LPI	LPI(17:1)	1246353-39-8	Avanti	0.2
29	LPS	LPS(17:1)	1246298-15-6	Avanti	0.2
30	MG	MG(18:1-d7)	2260669-49-4	Avanti	0.5
31	PA	PA(17:0/17:0)	154804-54-3	Avanti	0.5
32	PC	PC(15:0/18:1(d7))	2097561-16-3	zzstandard	0.2
33	PC	PC(16:0-d31/18:1)	179093-76-6	Avanti	2
34	PC	PC(14:0/14:0)-d9	71479-88-4	Avanti	0.2
35	PE	PE(15:0/18:1(d7))	2097561-15-2	zzstandard	0.2
36	PE	PE(16:0-d31/18:1)	326495-44-7	Avanti	0.2
37	PE	PE(17:0/14:1)-d5	2342575-78-2	Avanti	0.2
38	PE	PE(17:0/18:1)-d5	2342575-56-6	Avanti	0.2
39	PE	PE(17:0-22:4)-d5	2342575-44-2	zzstandard	0.2
40	PG	PG(15:0/18:1(d7))	—	Avanti	0.1
41	PG	PG(16:0/d31/18:1)	327178-87-0	Avanti	0.1
42	PI	PI(16:0-d31/18:1)	799812-61-6	Avanti	0.2
43	PMeOH	PMeOH(16:0/16:0)	92609-89-7	zzstandard	0.5
44	PS	PS(15:0/18:1(d7))	—	Avanti	0.4
45	PS	PS(16:0(d31)/18:1)	327178-96-1	Avanti	0.4
46	PS	PS(16:0/16:0)-d9	28152	cayman	0.4
47	SM	SM(d18:1/18:1)-d9	2260669-50-7	Avanti	0.2
48	SM	SM(d18:1/20:1)-d9	2342574-48-3	Avanti	0.2
49	SM	SM(d18:1/22:1)-d9	2342574-51-8	Avanti	0.2
50	SM	SM(d18:1-d9/15:0)	—	Avanti	0.2
51	SPH	SPH(18:1)-d7	1246304-34-6	Avanti	0.04
52	TG	TG(14:0/16:1/14:0)-d5	944709-23-3	zzstandard	0.2
53	TG	TG(16:0-15:1-16:0)-d5	2342574-85-8	Avanti	0.2
54	TG	TG(17:0/17:1/17:0)-d5	958760-74-2	Avanti	2
