# Supplementary material for: Association of Different Host Diets with the Nutritional Composition of the Fall Webworm, Hyphantria cunea Drury (Lepidoptera: Erebidae)
Source: Insects. 2026 Jun 4;17(6):590. doi: 10.3390/insects17060590 (PMC13300641; doi:10.3390/insects17060590)
Supplement: Supplementary file 1 [file insects-17-00590-s001.zip › Table S/Table S3.xlsx]

## Sheet: Sheet1
Table S3. MRM parameters for the 82 free amino acids detected in the H. cunea pupae.
Index	Compounds	Class	Q1 (Da)	Q3 (Da)	Molecular Weight	Ion mode	Ionization model	Formula	DP (V)	CE (V)
Ethanolamine	Ethanolamine	-	62	44	61.08	Positive	[M+H]+	C2H7NO	60	20
Phosphorylethanolamine	Phosphorylethanolamine	-	142.026	44.049	141.06	Positive	[M+H]+	C2H8NO4P	60	20
(5-L-Glutamyl)-L-Amino-Acid	(5-L-Glutamyl)-L-Amino Acid	Amino Acid metabolomics	219.09	202	218.09	Positive	[M+H]+	C8H14N2O5	60	20
5-Hydroxylysine	5-Hydroxylysine	Amino Acid metabolomics	163.1	128.07	162.18	Positive	[M+H]+	C6H14N2O3	60	20
5-Hydroxy-tryptophan	5-Hydroxy-tryptophan	Amino Acid metabolomics	219.1	74	220.22	Negative	[M-H]-	C11H12N2O3	-60	-20
3-Chloro-L-Tyrosine	3-Chloro-L-Tyrosine	Amino Acid metabolomics	216.1	170.1	215.04	Positive	[M+H]+	C9H10ClNO3	60	20
glycylphenylalanine	glycylphenylalanine	Amino Acid metabolomics	223.2	120.2	222.10	Positive	[M+H]+	C11H14N2O3	60	20
Val	L-Valine	Amino Acid metabolomics	118.1	72.1	117.08	Positive	[M+H]+	C5H11NO2	60	20
Urea	Urea	Amino Acid metabolomics	61	44	60.03	Positive	[M+H]+	CH4N2O	60	20
Tyr	L-Tyrosine	Amino Acid metabolomics	182.08	136.07	181.19	Positive	[M+H]+	C9H11NO3	60	20
Trp	L-Tryptophan	Amino Acid metabolomics	205.1	118.06	204.09	Positive	[M+H]+	C11H12N2O2	60	20
Trimethylamine-N-Oxide	Trimethylamine N-Oxide	Amino Acid metabolomics	76	58.1	75.07	Positive	[M+H]+	C3H9NO	60	20
Trans-4-Hydroxy-L-Proline	Trans-4-Hydroxy-L-Proline	Amino Acid metabolomics	132.058	86	131.06	Positive	[M+H]+	C5H9NO3	60	20
Thr	L-Threonine	Amino Acid metabolomics	120.06	74	119.06	Positive	[M+H]+	C4H9NO3	60	20
TRP-GLU	L-Tryptophyl-L-glutamic acid	Amino Acid metabolomics	334	159	333.13	Positive	[M+H]+	C16H19N3O5	60	20
Succinic-Acid	Succinic Acid	Amino Acid metabolomics	117.03	99	118.03	Negative	[M-H]-	C4H6O4	-60	-20
Ser	L-Serine	Amino Acid metabolomics	106.04	60	105.04	Positive	[M+H]+	C3H7NO3	60	40
Pro	L-Proline	Amino Acid metabolomics	116.1	70.1	115.06	Positive	[M+H]+	C5H9NO2	60	50
D-Alanyl-D-Alanine	D-Alanyl-D-Alanine	Amino Acid metabolomics	161.09	44.04	160.09	Positive	[M+H]+	C6H12N2O3	60	20
Glutathione-Oxidized	Glutathione Oxidized	Amino Acid metabolomics	613.152	484	612.15	Positive	[M+H]+	C20H32N6O12S2	60	20
L-Carnosine	L-Carnosine	Amino Acid metabolomics	227.2	156	226.11	Positive	[M+H]+	C9H14N4O3	60	20
Phe	L-Phenylalanine	Amino Acid metabolomics	166.1	120.08	165.08	Positive	[M+H]+	C9H11NO2	60	10
L-Theanine	L-Theanine	Amino Acid metabolomics	175	158	174.10	Positive	[M+H]+	C7H14N2O3	60	20
S-Sulfo-L-Cysteine	S-Sulfo-L-Cysteine	Amino Acid metabolomics	201.98	120	200.98	Positive	[M+H]+	C3H7NO5S2	60	20
Glycyl-L-Proline	Glycyl-L-Proline	Amino Acid metabolomics	173.1	116.071	172.09	Positive	[M+H]+	C7H12N2O3	60	20
γ-Glutamate-Cysteine	γ-Glutamate-Cysteine	Amino Acid metabolomics	251.07	130.05	250.06	Positive	[M+H]+	C8H14N2O5S	60	20
argininosuccinic-acid	argininosuccinic acid	Amino Acid metabolomics	291.5	176.1	290.27	Positive	[M+H]+	C10H18N4O6	60	20
S-(5-Adenosyl)-L-Homocysteine	S-(5-Adenosyl)-L-Homocysteine	Amino Acid metabolomics	385	136.06	384.12	Positive	[M+H]+	C14H20N6O5S	60	20
O-Phospho-L-Serine	O-Phospho-L-Serine	Amino Acid metabolomics	186	88.2	185.01	Positive	[M+H]+	C3H8NO6P	60	20
Nicotinuric-Acid	Nicotinuric Acid	Amino Acid metabolomics	181.1	135	180.05	Positive	[M+H]+	C8H8N2O3	60	20
N8-Acetylspermidine	N8-Acetylspermidine	Amino Acid metabolomics	190.18	173.15	189.18	Positive	[M+H]+	C9H23N3O	60	20
N-Acetylaspartate	N-Acetylaspartate	Amino Acid metabolomics	176	134	175.05	Positive	[M+H]+	C6H9NO5	60	20
L-Cystathionine	L-Cystathionine	Amino Acid metabolomics	223.07	134	222.07	Positive	[M+H]+	C7H14N2O4S	60	20
3-Iodo-L-Tyrosine	3-Iodo-L-Tyrosine	Amino Acid metabolomics	308.2	261.97	306.97	Positive	[M+H]+	C9H10INO3	60	20
Nα-Acetyl-L-Arginine	Nα-Acetyl-L-Arginine	Amino Acid metabolomics	217.1	158	216.12	Positive	[M+H]+	C8H16N4O3	60	20
Sarcosine	Sarcosine	Amino Acid metabolomics	90.2	44.1	89.05	Positive	[M+H]+	C3H7NO2	60	20
N-Propionylglycine	N-Propionylglycine	Amino Acid metabolomics	130.1	74	131.06	Negative	[M-H]-	C5H9NO3	-60	-20
Homo-Arg	Homo-L-arginine	Amino Acid metabolomics	189	144	188.13	Positive	[M+H]+	C7H16N4O2	60	20
His	L-Histidine	Amino Acid metabolomics	156.07	110.07	155.07	Positive	[M+H]+	C6H9N3O2	60	10
Gly	Glycine	Amino Acid metabolomics	76.03	30	75.03	Positive	[M+H]+	C2H5NO2	60	20
Glu	L-Glutamic acid	Amino Acid metabolomics	148.06	84	147.05	Positive	[M+H]+	C5H9NO4	60	20
N6-Acetyl-L-Lysine	N6-Acetyl-L-Lysine	Amino Acid metabolomics	189.1	126	188.12	Positive	[M+H]+	C8H16N2O3	60	20
Beta-Alanine	Beta-Alanine	Amino Acid metabolomics	90.2	30	89.05	Positive	[M+H]+	C3H7NO2	60	20
Homoserine	Homoserine	Amino Acid metabolomics	120.065	74.06	119.12	Positive	[M+H]+	C4H9NO3	60	20
Asp-Phe	L-α-Aspartyl-L-phenylalanine	Amino Acid metabolomics	281.3	166	280.11	Positive	[M+H]+	C13H16N2O5	60	20
Asn	L-Asparagine Anhydrous	Amino Acid metabolomics	133.06	74	132.05	Positive	[M+H]+	C4H8N2O3	60	20
Arg	L-Arginine	Amino Acid metabolomics	175.1	70.06	174.11	Positive	[M+H]+	C6H14N4O2	60	20
Ala	L-Alanine	Amino Acid metabolomics	90.05	44.05	89.05	Positive	[M+H]+	C3H7NO2	60	20
3-N-Methyl-L-Histidine	3-N-Methyl-L-Histidine	Amino Acid metabolomics	170	96	169.18	Positive	[M+H]+	C7H11N3O2	60	20
3-Aminoisobutanoic-Acid	3-Aminoisobutanoic Acid	Amino Acid metabolomics	104.07	86.05	103.06	Positive	[M+H]+	C4H9NO2	60	20
1-Methylhistidine	1-Methylhistidine	Amino Acid metabolomics	170.1	124	169.09	Positive	[M+H]+	C7H11N3O2	60	20
Asp	L-Aspartate	Amino Acid metabolomics	134.04	74	133.10	Positive	[M+H]+	C4H7NO4	60	20
Ile	L-Isoleucine	Amino Acid metabolomics	132.1	86.1	131.10	Positive	[M+H]+	C6H13NO2	60	10
Gln	L-Glutamine	Amino Acid metabolomics	147.069	84	146.07	Positive	[M+H]+	C5H10N2O3	60	20
N-Glycyl-L-Leucine	N-Glycyl-L-Leucine	Amino Acid metabolomics	189.1	86	188.12	Positive	[M+H]+	C8H16N2O3	60	20
Methionine-Sulfoxide	Methionine Sulfoxide	Amino Acid metabolomics	166	74	165.05	Positive	[M+H]+	C5H11NO3S	60	20
Met	L-Methionine	Amino Acid metabolomics	150.05	104	149.05	Positive	[M+H]+	C5H11NO2S	60	20
Lys	L-Lysine	Amino Acid metabolomics	147.069	84	146.11	Positive	[M+H]+	C6H14N2O2	60	20
N-Isovaleroylglycine	N-Isovaleroylglycine	Amino Acid metabolomics	158.1	74	159.09	Negative	[M-H]-	C7H13NO3	-60	-20
L-tyrosine-methyl-ester	L-tyrosine methyl ester	Amino Acid metabolomics	196.2	136.3	195.09	Positive	[M+H]+	C10H13NO3	60	20
Leu	L-Leucine	Amino Acid metabolomics	132.1	86.1	131.10	Positive	[M+H]+	C6H13NO2	60	10
L-Ornithine	L-Ornithine	Amino Acid metabolomics	133.09	70	132.16	Positive	[M+H]+	C5H13ClN2O2	60	20
L-Homocitrulline	L-Homocitrulline	Amino Acid metabolomics	190.1	127	189.11	Positive	[M+H]+	C7H15N3O3	60	20
L-Cystine	L-Cystine	Amino Acid metabolomics	239	120	240.02	Negative	[M-H]-	C6H12N2O4S2	-60	-20
L-Citrulline	L-Citrulline	Amino Acid metabolomics	176.1	113	175.10	Positive	[M+H]+	C6H13N3O3	60	20
L-Pipecolic-Acid	L-Pipecolic Acid	Amino Acid metabolomics	130	84	129.08	Positive	[M+H]+	C6H11NO2	60	20
N-Acetyl-L-Tyrosine	N-Acetyl-L-Tyrosine	Amino Acid metabolomics	224	136	223.09	Positive	[M+H]+	C11H13NO4	60	20
(S)-β-Aminoisobutyric-Acid	(S)-β-Aminoisobutyric Acid	Organic Acid And Its Derivatives	104.07	57.03	103.06	Positive	[M+H]+	C4H9NO2	60	20
2-Aminobutyric-acid	2-Aminobutyric acid	Organic Acid And Its Derivatives	104.1	58.14	103.12	Positive	[M+H]+	C4H9NO2	60	20
2-Aminoethanesulfonic-Acid	2-Aminoethanesulfonic Acid	Organic Acid And Its Derivatives	124	80	125.15	Negative	[M-H]-	C2H7NO3S	-60	-20
Kinurenine	Kinurenine	Organic Acid And Its Derivatives	209.1	146	208.09	Positive	[M+H]+	C10H12N2O3	60	20
Creatine-Phosphate	Creatine Phosphate	Organic Acid And Its Derivatives	212.04	114.06	211.11	Positive	[M+H]+	C4H8N3Na2O5P	60	20
4-Acetamidobutyric-Acid	4-Acetamidobutyric Acid	Organic Acid And Its Derivatives	146.074	86	145.07	Positive	[M+H]+	C6H11NO3	60	20
5-Aminovaleric-Acid	5-Aminovaleric Acid	Organic Acid And Its Derivatives	118.2	55	117.08	Positive	[M+H]+	C5H11NO2	60	20
Kynurenic-Acid	Kynurenic Acid	Organic Acid And Its Derivatives	190.043	144	189.04	Positive	[M+H]+	C10H7NO3	60	20
γ-Aminobutyric-Acid	γ-Aminobutyric Acid	Organic Acid And Its Derivatives	104.06	68.8	103.06	Positive	[M+H]+	C4H9NO2	60	20
P-Aminohippuric-Acid	P-Aminohippuric Acid	Organic Acid And Its Derivatives	195.069	120	194.07	Positive	[M+H]+	C9H10N2O3	60	20
Creatine	Creatine	Organic Acid And Its Derivatives	132.1	90	131.07	Positive	[M+H]+	C4H9N3O2	60	20
α-Aminoadipic-acid	α-Aminoadipic acid	Organic Acid And Its Derivatives	162.07	98.06	161.16	Positive	[M+H]+	C6H11NO4	60	20
1,3,7-Trimethyluric-Acid	1,3,7-Trimethyluric Acid	Organic Acid And Its Derivatives	211.08	154.06	210.08	Positive	[M+H]+	C8H10N4O3	60	20
3-Hydroxyhippuric-Acid	3-Hydroxyhippuric Acid	Organic Acid And Its Derivatives	196.05	121	195.05	Positive	[M+H]+	C9H9NO4	60	20
N'-Formylkynurenine	N'-Formylkynurenine	Organic Acid And Its Derivatives	237.1	146.06	236.08	Positive	[M+H]+	C11H12N2O4	60	20
