# Supplementary material for: Association of Different Host Diets with the Nutritional Composition of the Fall Webworm, Hyphantria cunea Drury (Lepidoptera: Erebidae)
Source: Insects. 2026 Jun 4;17(6):590. doi: 10.3390/insects17060590 (PMC13300641; doi:10.3390/insects17060590)
Supplement: Supplementary file 1 [file insects-17-00590-s001.zip › Table S/Table S5.xlsx]

## Sheet: Sheet1
Table S5. Lipids content (nmol/g, w.m.) of H.cunea pupa reared on different host trees
Index	Compounds	Class I	Class II	Carbon chain lengths	Carbon chain unsaturation	Q1 (Da)	Molecular Weight	Ionization model	Formula	Rps1	Rps2	Rps3	Rps4	Rps5	Asi1	Asi2	Asi3	Asi4	Asi5	Mal1	Mal2	Mal3	Mal4	Mal5
LIPID-P-0035	Carnitine C12:1	FA	CAR	12	1	342.2653965	341.256609	[M+H]+	C19H35NO4	0.347742	0.282051	0.208955	0.241502	0.170759	0.127292	0.172353	0.0461538	0.237726	0.200408	0.0208081	0.0211856	0.0269367	0.0218734	0.0285714
LIPID-P-0037	Carnitine C14:1	FA	CAR	14	1	370.2968065	369.287909	[M+H]+	C21H39NO4	0.378825	0.33925	0.266667	0.320649	0.279165	0.3125	0.262911	0.151923	0.320413	0.289501	0.0838384	0.0993197	0.129215	0.0982278	0.139789
LIPID-P-0038	Carnitine C14:1-OH	FA	CAR	14	1	386.2917215	385.282824	[M+H]+	C21H39NO5	0.036134	0.0250493	0.0222886	0.0347032	0.0189098	0.0335417	0.0223266	0.0106154	0.0392765	0.0366972	0.00290909	0.00425656	0.00435443	0.00484051	0.0042953
LIPID-P-0039	Carnitine C16:1	FA	CAR	16	1	398.3282165	397.319209	[M+H]+	C23H43NO4	0.538125	0.607495	0.443781	0.533739	0.370861	0.825	0.728221	0.619231	0.582946	0.674822	0.315152	0.388727	0.467848	0.425316	0.4372
LIPID-P-0040	Carnitine C16:1-OH	FA	CAR	16	1	414.321949	413.314124	[M+H]+	C23H43NO5	0.0499271	0.0595661	0.0658706	0.0592593	0.0531839	0.0735417	0.0421492	0.0311538	0.0496124	0.053211	0.040202	0.0447036	0.051443	0.0348354	0.0337488
LIPID-P-0042	Carnitine C18:1	FA	CAR	18	1	426.3596265	425.350509	[M+H]+	C25H47NO4	5.90578	5.77909	5.23383	5.90563	4.76821	8.33333	5.98852	6	6.28424	6.9317	5.55556	5.8309	6.15696	6.88608	7.11409
LIPID-P-0044	Carnitine C22:1	FA	CAR	22	1	482.41876	481.413109	[M+H]+	C29H55NO4	0.030306	0.0195464	0.0226866	0.0201522	0.036271	0.0227083	0.0333855	0.0167308	0.0223256	0.0185729	0.0216162	0.0168124	0.0301772	0.0166886	0.0188878
LIPID-P-0045	Carnitine C18:1-OH	FA	CAR	18	1	442.3545415	441.345424	[M+H]+	C25H47NO5	0.079456	0.0715976	0.0774129	0.0718417	0.0808966	0.105	0.0659364	0.0555769	0.0657364	0.0764526	0.0478788	0.056171	0.0808101	0.0680506	0.0669223
LIPID-P-0046	Carnitine C10:2	FA	CAR	10	2	312.2182815	311.209659	[M+H]+	C17H29NO4	0.219524	0.216963	0.119403	0.179401	0.106572	0.0464583	0.0801252	0.0367308	0.11845	0.133741	0.00751515	0.00750243	0.00842532	0.00814177	0.00696069
LIPID-P-0047	Carnitine C14:2	FA	CAR	14	2	368.2811015	367.272259	[M+H]+	C21H37NO4	0.0722681	0.0607495	0.038408	0.0371385	0.0366786	0.0191667	0.012916	0.0101538	0.0283204	0.0289501	0.00226263	0.00188533	0.00265316	0.00283544	0.00347076
LIPID-P-0049	Carnitine C18:2	FA	CAR	18	2	424.3439215	423.334859	[M+H]+	C25H45NO4	1.26469	1.6213	1.41891	1.38001	1.3245	1.38958	1.34168	0.85	0.760724	1.04587	1.03636	1.08066	1.24557	1.61215	1.35762
LIPID-P-0034	Carnitine C10:1-OH	FA	CAR	10	1	330.2289015	329.220224	[M+H]+	C17H31NO5	0.0619718	0.0585799	0.0340299	0.0456621	0.0360672	0.01275	0.027543	0.015	0.0299742	0.0303772	0.00252525	0.00334305	0.00409114	0.00398987	0.00492809
LIPID-P-0050	Carnitine C20:2	FA	CAR	20	2	452.37354	451.366159	[M+H]+	C27H49NO4	0.00297232	0.00400394	0.00606965	0.00541857	0.00456444	0.00514583	0.00402713	0.00392308	0.00217054	0.00466871	0.00753535	0.0044898	0.00565063	0.00652152	0.00736337
LIPID-P-0051	Carnitine C18:2-OH	FA	CAR	18	2	440.3388365	439.329774	[M+H]+	C25H45NO5	0.016202	0.022288	0.0226866	0.0168239	0.0169536	0.024375	0.0129786	0.00875	0.009323	0.0131702	0.00814141	0.00897959	0.0138532	0.0141975	0.0125983
LIPID-P-1282	Carnitine C17:0	FA	CAR	17	0	414.358334	413.350509	[M+H]+	C24H47NO4	0.107042	0.124655	0.11602	0.106545	0.114519	0.112083	0.122692	0.0875	0.0740052	0.0976555	0.0711111	0.0831876	0.100253	0.0998481	0.116012
LIPID-P-1283	Carnitine C21:0	FA	CAR	21	0	470.420934	469.413109	[M+H]+	C28H55NO4	0.00600291	0.00832347	0.00861692	0.00754947	0.00715232	0.00710417	0.00817945	0.00665385	0.0110594	0.00801223	0.0040202	0.00756074	0.00593418	0.00972152	0.0145733
LIPID-P-1284	Carnitine C22:0	FA	CAR	22	0	484.436584	483.428759	[M+H]+	C29H57NO4	0.125886	0.13925	0.13592	0.120142	0.135711	0.157917	0.112885	0.130192	0.139742	0.126809	0.0937374	0.0870748	0.0899241	0.114633	0.120422
LIPID-P-1289	Carnitine C15:1	FA	CAR	15	1	384.311384	383.303559	[M+H]+	C22H41NO4	0.0637203	0.0771203	0.0537313	0.0552004	0.0652063	0.0497917	0.0338028	0.03	0.0349354	0.0332314	0.018303	0.0160739	0.0259241	0.0293671	0.0220518
LIPID-P-1290	Carnitine C17:1	FA	CAR	17	1	412.342684	411.334859	[M+H]+	C24H45NO4	0.023118	0.0169822	0.0160796	0.0204972	0.0183189	0.029375	0.0223266	0.0198077	0.00979845	0.0190826	0.0114747	0.0136443	0.0186734	0.0156152	0.0138063
LIPID-P-1298	Carnitine C16:3	FA	CAR	16	3	394.295734	393.287909	[M+H]+	C23H39NO4	0.089558	0.0861933	0.0674627	0.060274	0.0674478	0.05625	0.0682316	0.0671154	0.0463049	0.05158	0.0120202	0.00993197	0.0200506	0.0115646	0.0129051
LIPID-P-1299	Carnitine C18:3	FA	CAR	18	3	422.327034	421.319209	[M+H]+	C25H43NO4	2.46722	2.70217	2.40796	2.09031	2.3026	1.98333	2.02608	1.575	1.35401	1.69011	1.02828	1.19728	1.32253	1.49266	1.31927
LIPID-P-0048	Carnitine C16:2	FA	CAR	16	2	396.3125115	395.303559	[M+H]+	C23H41NO4	0.0611948	0.082643	0.0593035	0.0574328	0.0482934	0.0625	0.0767866	0.0428846	0.0376227	0.0625892	0.018303	0.0179786	0.0293671	0.0216709	0.0308725
LIPID-P-0030	Carnitine C5:1-2OH	FA	CAR	5	1	274.1295865	273.121239	[M+H]+	C12H19NO6	1.37931	1.46154	1.36318	1.56672	1.44677	1.42708	1.50235	1.50385	1.54832	1.49032	1.31313	1.4208	1.58987	1.37519	1.38063
LIPID-P-0027	Carnitine C4:1-2OH	FA	CAR	4	1	262.1290623	261.121239	[M+H]+	C11H19NO6	0.0238951	0.0311637	0.0220896	0.0383562	0.0207845	0.0181875	0.0168597	0.0191923	0.0165788	0.0230377	0.0361616	0.0359572	0.0356456	0.0411139	0.0368169
LIPID-P-0028	Carnitine C5:1	FA	CAR	5	1	244.1554615	243.147059	[M+H]+	C12H21NO4	0.0619718	0.0682446	0.0589055	0.0901065	0.0482934	0.0525	0.0452791	0.0517308	0.0370026	0.0566769	0.102424	0.102235	0.0710886	0.105519	0.103931
LIPID-P-0003	Carnitine C3:0	FA	CAR	3	0	218.1397565	217.131409	[M+H]+	C10H19NO4	0.20204	0.173176	0.266667	0.251649	0.198675	0.2625	0.152321	0.196154	0.136227	0.307849	0.226263	0.309038	0.322025	0.427342	0.331735
LIPID-P-0004	Carnitine C4:0	FA	CAR	4	0	232.1554615	231.147059	[M+H]+	C11H21NO4	0.196212	0.25641	0.240796	0.259767	0.162608	0.196458	0.153782	0.170769	0.140155	0.194903	0.250505	0.297376	0.210633	0.313924	0.452541
LIPID-P-0005	Carnitine C5:0	FA	CAR	5	0	246.1711665	245.162709	[M+H]+	C12H23NO4	0.287518	0.323471	0.290547	0.351091	0.291391	0.260417	0.310902	0.275	0.289406	0.320082	0.282828	0.328474	0.356456	0.265316	0.281879
LIPID-P-0006	Carnitine C4-OH	FA	CAR	4	0	248.1503765	247.141974	[M+H]+	C11H21NO5	0.0745993	0.0856016	0.080796	0.101065	0.0586857	0.08	0.0692749	0.0715385	0.0686305	0.0878695	0.138384	0.156851	0.140962	0.159595	0.172579
LIPID-P-0007	Carnitine C6:0	FA	CAR	6	0	260.1868715	259.178359	[M+H]+	C13H25NO4	0.125692	0.142604	0.0760199	0.168239	0.0554254	0.0604167	0.0880543	0.0301923	0.119483	0.165953	0.0140808	0.0105539	0.011281	0.0111797	0.0158773
LIPID-P-0008	Carnitine C5-OH	FA	CAR	5	0	262.1660815	261.157624	[M+H]+	C12H23NO5	0.0260321	0.0293886	0.0216915	0.0342973	0.0213958	0.018375	0.016505	0.0166731	0.0166202	0.0232416	0.0353535	0.0330418	0.0409114	0.0388861	0.0370086
LIPID-P-0010	Carnitine C8:0	FA	CAR	8	0	288.2182815	287.209659	[M+H]+	C15H29NO4	0.115979	0.126233	0.0630846	0.118721	0.0595008	0.0441667	0.0767866	0.0332692	0.127132	0.125178	0.00727273	0.00993197	0.0076962	0.0103494	0.00759348
LIPID-P-0011	Carnitine C6-2OH	FA	CAR	6	0	290.1609965	289.152539	[M+H]+	C13H23NO6	0.0973288	0.118935	0.10607	0.123592	0.109221	0.0964583	0.105164	0.0984615	0.107494	0.113354	0.102424	0.113508	0.121722	0.0988354	0.102972
LIPID-P-0013	Carnitine C10:0	FA	CAR	10	0	316.2496915	315.240959	[M+H]+	C17H33NO4	0.687712	0.579882	0.39005	0.42618	0.387163	0.136458	0.256651	0.0696154	0.458915	0.369011	0.0104848	0.0136832	0.016081	0.0132253	0.0156472
LIPID-P-0014	Carnitine C12:0	FA	CAR	12	0	344.2811015	343.272259	[M+H]+	C19H37NO4	0.538125	0.349112	0.306468	0.326738	0.360672	0.188333	0.273344	0.155	0.372093	0.291539	0.049697	0.0571429	0.121114	0.0662278	0.0744008
LIPID-P-0015	Carnitine C13:0	FA	CAR	13	0	358.29544	357.287909	[M+H]+	C20H39NO4	0.192326	0.159763	0.11602	0.147539	0.142435	0.0583333	0.0657277	0.0482692	0.0913695	0.0890928	0.0313131	0.027794	0.035038	0.032	0.0370086
LIPID-P-0016	Carnitine C12-OH	FA	CAR	12	0	360.2760165	359.267174	[M+H]+	C19H37NO5	0.0107431	0.00877712	0.00953234	0.00846271	0.00552216	0.0048125	0.00644757	0.00375	0.00642894	0.00892966	0.00448485	0.00501458	0.00463797	0.00401013	0.00465964
LIPID-P-0017	Carnitine C14:0	FA	CAR	14	0	372.3125115	371.303559	[M+H]+	C21H41NO4	0.444876	0.506903	0.41592	0.385591	0.407539	0.516667	0.502869	0.384615	0.330749	0.415902	0.159192	0.181535	0.394937	0.178228	0.233941
LIPID-P-0018	Carnitine C15:0	FA	CAR	15	0	386.32504	385.319209	[M+H]+	C22H43NO4	0.164934	0.188363	0.148856	0.163369	0.175242	0.160208	0.123318	0.125577	0.127545	0.160245	0.11798	0.119145	0.125367	0.131646	0.125791
LIPID-P-0019	Carnitine C12:1-2OH	FA	CAR	12	1	374.2552265	373.246439	[M+H]+	C19H35NO6	0.0930549	0.115187	0.113035	0.121766	0.110239	0.115	0.125404	0.108846	0.126098	0.129052	0.107071	0.131195	0.107747	0.116658	0.114094
LIPID-P-0020	Carnitine C14-OH	FA	CAR	14	0	388.3074265	387.298474	[M+H]+	C21H41NO5	0.0233123	0.014497	0.0144677	0.0156063	0.0182985	0.0183333	0.00916015	0.00640385	0.0149457	0.0103976	0.00517172	0.0049174	0.00939747	0.00421266	0.00602109
LIPID-P-0021	Carnitine C16:0	FA	CAR	16	0	400.3439215	399.334859	[M+H]+	C23H45NO4	3.322	3.11637	2.82587	2.98326	3.03617	3.41667	3.35942	2.38462	2.58398	2.48726	1.49293	2.09913	3.01772	2.22785	2.95302
LIPID-P-0022	Carnitine C16-OH	FA	CAR	16	0	416.3388365	415.329774	[M+H]+	C23H45NO5	0.0644973	0.061144	0.0664677	0.0478945	0.0678553	0.0704167	0.0459051	0.0280769	0.0502326	0.0472987	0.0242424	0.0283771	0.0656203	0.0301772	0.0427613
LIPID-P-0023	Carnitine C18:0	FA	CAR	18	0	428.3753315	427.366159	[M+H]+	C25H49NO4	1.57941	1.66667	1.61393	1.67631	1.66887	2.125	1.78404	1.55962	1.56072	2.00204	1.42626	1.37609	1.69519	1.67089	1.78332
LIPID-P-0024	Carnitine C20:0	FA	CAR	20	0	456.40433	455.397459	[M+H]+	C27H53NO4	0.409908	0.337278	0.366169	0.259767	0.376974	0.352083	0.29421	0.234615	0.363824	0.234455	0.140606	0.155102	0.170734	0.173165	0.20326
LIPID-P-0025	Carnitine C18-OH	FA	CAR	18	0	444.3702465	443.361074	[M+H]+	C25H49NO5	0.159689	0.13432	0.141095	0.141451	0.167295	0.171875	0.111215	0.0903846	0.13168	0.116208	0.089899	0.102235	0.113418	0.115848	0.133845
LIPID-P-0026	Carnitine C3:1-2OH	FA	CAR	3	1	248.1134123	247.105589	[M+H]+	C10H17NO6	0.0701311	0.0751479	0.0646766	0.0878742	0.0550178	0.0695833	0.0630151	0.0551923	0.0525065	0.0788991	0.110909	0.126142	0.116861	0.136101	0.139981
LIPID-P-1300	Carnitine C20:3	FA	CAR	20	3	450.358334	449.350509	[M+H]+	C27H47NO4	0.0161826	0.0244576	0.0222886	0.0207002	0.0228222	0.0200417	0.0166093	0.0198077	0.0142636	0.0187156	0.0214141	0.0148299	0.0179848	0.0187544	0.017162
LIPID-P-0029	Carnitine C6:1	FA	CAR	6	1	258.1711665	257.162709	[M+H]+	C13H23NO4	0.0174842	0.0230769	0.0210945	0.0306443	0.0121651	0.0402083	0.028795	0.0176154	0.0436176	0.0589195	0.0226263	0.0191642	0.0142785	0.0197873	0.0233941
LIPID-P-0002	Carnitine C2:0	FA	CAR	2	0	204.1240515	203.115759	[M+H]+	C9H17NO4	6.50801	7.86982	8.0597	6.51446	4.58482	4.14583	4.04799	3.67308	2.9354	3.95515	5.91919	8.47425	6.60253	8.28354	8.91659
LIPID-P-0001	DL-Carnitine	FA	CAR	-	-	162.1134315	161.105194	[M+H]+	C7H15NO3	1.01603	0.915187	1.0408	1.43075	0.798777	1.05	0.738654	0.871154	0.721447	1.07849	1.97374	2.21574	1.68506	2.32911	1.91755
LIPID-P-0033	Carnitine C10:1	FA	CAR	10	1	314.2339865	313.225309	[M+H]+	C17H31NO4	0.135211	0.126036	0.0728358	0.0925419	0.0721345	0.0201667	0.0350548	0.0102308	0.0630491	0.0638124	N/A	N/A	N/A	N/A	N/A
LIPID-P-0031	Carnitine C8:1	FA	CAR	8	1	286.2025765	285.194009	[M+H]+	C15H27NO4	0.129966	0.142604	0.0660697	0.135769	0.0607234	0.0258333	0.0532081	0.0211538	0.0909561	0.112334	N/A	N/A	N/A	N/A	N/A
LIPID-P-0012	Carnitine C9:0	FA	CAR	9	0	302.233135	301.225309	[M+H]+	C16H31NO4	0.0134823	0.0154241	0.00778109	0.0133739	0.0103923	0.0071875	0.00749087	0.00386538	0.010584	0.0102752	N/A	N/A	N/A	N/A	N/A
LIPID-N-0021	9-HOTrE	FA	Eicosanoid	-	-	293.211675	294.2195	[M-H]-	C18H30O3	0.128606	0.0684418	0.105473	0.0525622	0.0601121	0.0479167	0.0784559	0.0528846	0.0485788	0.061366	0.0343434	0.0328474	0.076962	0.0295696	0.0348993
LIPID-N-0026	9,10-DiHOME	FA	Eicosanoid	-	-	313.237875	314.2457	[M-H]-	C18H34O4	0.254492	0.21499	0.206965	0.183257	0.218034	0.193125	0.166093	0.137308	0.155659	0.19368	0.0666667	0.12964	0.338228	0.173165	0.135954
LIPID-N-0058	5-isoPGF2VI	FA	Eicosanoid	-	-	353.2328	354.2406	[M-H]-	C20H34O5	0.0078679	0.0033925	0.00292537	0.010411	0.00379012	0.02125	0.0068023	0.00346154	0.0136021	0.0142915	0.00521212	0.00305151	0.0204557	0.00550886	0.0051582
LIPID-N-0062	TxB3	FA	Eicosanoid	-	-	367.212075	368.2198888	[M-H]-	C20H32O6	0.159301	0.0349112	0.04199	0.17514	0.0497198	0.10625	0.0319249	0.0551923	0.191421	0.088685	0.0707071	0.0433431	0.136101	0.0836456	0.0500479
LIPID-N-0063	TXB2	FA	Eicosanoid	-	-	369.227675	370.2355388	[M-H]-	C20H34O6	0.00681884	0.0057002	0.00764179	0.00789447	0.00703006	0.00614583	0.00598852	0.00809615	0.00768992	0.00495413	0.011798	0.0189893	0.0157367	0.0191392	0.013557
LIPID-N-0082	FFA(16:1)	FA	FFA	16	1	253.216755	254.22458	[M-H]-	C16H30O2	0.325401	0.224852	0.246766	0.444444	0.352522	0.858333	0.885759	0.489423	0.675969	0.542304	0.312121	0.323615	29.3671	0.429367	0.436242
LIPID-N-0726	FFA(32:6)	FA	FFA	32	6	467.388905	468.39673	[M-H]-	C32H52O2	0.79456	0.862919	1.36318	1.35972	0.749873	0.960417	1.16849	0.846154	1.09561	1.48828	0.992929	0.595724	0.819241	0.846582	0.64813
LIPID-N-0067	FFA(10:0)	FA	FFA	10	0	171.138505	172.14633	[M-H]-	C10H20O2	20.3011	21.3018	23.2836	24.0487	24.2486	20.3125	21.0746	16.9231	23.5659	24.8726	22.8283	19.1448	17.9241	20.7595	19.4631
LIPID-N-0071	FFA(14:0)	FA	FFA	14	0	227.201105	228.20893	[M-H]-	C14H28O2	1.65129	1.90335	2.00995	1.87722	2.53693	2.03125	1.9927	1.625	2.20155	2.0897	1.76768	1.48688	8.54684	1.7519	1.98466
LIPID-N-0072	FFA(15:0)	FA	FFA	15	0	241.216755	242.22458	[M-H]-	C15H30O2	1.35988	1.45957	1.77114	1.61339	1.75242	1.83333	1.51278	1.55769	1.35401	1.64118	1.86869	1.65209	13.6709	1.91392	1.85043
LIPID-N-0073	FFA(16:0)	FA	FFA	16	0	255.232405	256.24023	[M-H]-	C16H32O2	35.4541	32.7416	39.5025	36.6312	48.4972	48.9583	46.4267	30.9615	45.9948	40.0612	32.6263	30.8066	274.43	32.9114	38.6385
LIPID-N-0074	FFA(17:0)	FA	FFA	17	0	269.248055	270.25588	[M-H]-	C17H34O2	7.7222	5.45365	8.57711	5.96651	9.52624	10.625	7.03182	3.64423	7.62791	5.76962	5.9899	3.87755	42.7342	5.45823	6.06903
LIPID-N-0079	FFA(24:0)	FA	FFA	24	0	367.357605	368.36543	[M-H]-	C24H48O2	4.86644	4.10256	6.04975	4.17047	5.46103	4.39583	3.8602	1.85577	3.5969	3.49643	3.13131	2.74052	3.49367	3.01772	3.22148
LIPID-N-0075	FFA(18:0)	FA	FFA	18	0	283.263705	284.27153	[M-H]-	C18H36O2	91.695	75.4438	87.5622	86.9609	112.073	83.8542	83.1508	47.5	86.0982	81.4475	58.9899	65.6948	119.494	55.5949	55.7047
LIPID-N-0102	FFA(22:5)	FA	FFA	22	5	329.248055	330.25588	[M-H]-	C22H34O2	0.129189	0.136095	0.174129	0.14206	0.226184	0.192708	0.17736	0.115385	0.180879	0.16208	0.162626	0.114674	0.295696	0.123544	0.15628
LIPID-N-0101	FFA(20:5)	FA	FFA	20	5	301.216755	302.22458	[M-H]-	C20H30O2	7.63477	6.06509	6.94527	6.64637	9.52624	11.6667	9.47314	6.53846	9.79845	6.88073	10.202	7.44412	22.3797	7.72658	8.68648
LIPID-N-0100	FFA(24:4)	FA	FFA	24	4	359.295005	360.30283	[M-H]-	C24H40O2	0.745022	0.746548	0.832836	0.784373	0.850739	0.638542	0.591549	0.594231	0.792765	0.963303	0.624242	0.719145	0.596456	0.604557	0.74976
LIPID-N-0095	FFA(20:3)	FA	FFA	20	3	305.248055	306.25588	[M-H]-	C20H34O2	0.333171	0.278107	0.397015	0.252664	0.652063	0.40625	0.29421	0.180769	0.389664	0.173293	0.253535	0.17104	3.22025	0.153924	0.190796
LIPID-N-0094	FFA(18:3)	FA	FFA	18	3	277.216755	278.22458	[M-H]-	C18H30O2	38.3681	25.0493	35.9204	26.687	59.0932	42.3958	41.3146	15.3846	34.4186	14.6789	16.7677	12.2449	433.418	13.8734	19.2713
LIPID-N-0091	FFA(20:2)	FA	FFA	20	2	307.263705	308.27153	[M-H]-	C20H36O2	0.417678	0.410256	0.534328	0.350076	0.565461	0.565625	0.48722	0.328846	0.595349	0.432212	0.419192	0.353741	2.46076	0.368608	0.424736
LIPID-N-0078	FFA(22:0)	FA	FFA	22	0	339.326305	340.33413	[M-H]-	C22H44O2	11.1705	16.1736	16.4179	21.106	12.8375	21.6667	23.2655	14.1346	21.9121	24.5668	11.7172	9.15452	16.3038	18.6329	17.2579
LIPID-N-0088	FFA(24:1)	FA	FFA	24	1	365.341955	366.34978	[M-H]-	C24H46O2	0.709082	0.886588	0.902488	1.49163	0.890474	2.26042	1.85707	2.22115	2.69767	2.55861	0.567677	1.32167	1.53924	1.73165	1.67785
LIPID-N-0087	FFA(22:1)	FA	FFA	22	1	337.310655	338.31848	[M-H]-	C22H42O2	2.82661	3.01775	3.25373	4.00812	2.95466	9.29167	4.11059	5.65385	6.77003	7.64526	2.10101	3.62488	4.3443	3.41266	3.83509
LIPID-N-0086	FFA(20:1)	FA	FFA	20	1	309.279355	310.28718	[M-H]-	C20H38O2	1.86498	1.28205	1.62189	1.57281	1.96638	2.35417	2.20136	0.85	2.21189	2.50765	0.80202	1.32167	4.89114	0.91038	1.0163
LIPID-N-0085	FFA(19:1)	FA	FFA	19	1	295.263705	296.27153	[M-H]-	C19H36O2	3.04031	2.19921	3.12438	2.39472	3.93276	0.61875	0.396453	0.310577	0.639793	0.464832	0.383838	0.322643	0.373671	0.4	0.372963
LIPID-N-0084	FFA(18:1)	FA	FFA	18	1	281.248055	282.25588	[M-H]-	C18H34O2	45.9446	31.9527	40.2985	34.9061	61.029	64.0625	51.6432	24.9038	52.8165	25.3823	24.2424	20.5053	472.911	22.9873	40.9396
LIPID-N-0083	FFA(17:1)	FA	FFA	17	1	267.232405	268.24023	[M-H]-	C17H32O2	0.40408	0.433925	0.475622	0.466768	0.859908	0.7	0.741784	0.276923	0.515762	0.414883	0.373737	0.259475	7.91899	0.294684	0.380633
LIPID-N-0076	FFA(20:0)	FA	FFA	20	0	311.295005	312.30283	[M-H]-	C20H40O2	4.74017	3.49112	3.43284	3.00355	3.94294	4.82292	3.39071	1.83654	3.8863	2.70133	1.16162	1.53547	4.99241	2.11646	2.36817
LIPID-N-0090	FFA(18:2)	FA	FFA	18	2	279.232405	280.24023	[M-H]-	C18H32O2	36.4254	23.8659	32.7363	26.5855	49.0066	31.6667	22.3266	12.4038	28.0103	12.844	18.6869	14.3829	242.025	16.5063	23.6817
LIPID-N-0728	FFA(36:6)	FA	FFA	36	6	523.451505	524.45933	[M-H]-	C36H60O2	0.458475	0.473373	0.894527	1.00863	0.53082	0.719792	0.692749	0.7625	0.810336	1.01019	0.90404	0.809524	0.776709	1.01063	0.777565
LIPID-N-0702	FFA(30:0)	FA	FFA	30	0	451.451505	452.45933	[M-H]-	C30H60O2	0.790675	0.920118	1.15423	0.611872	0.763118	0.739583	0.842984	0.581731	1.17829	1.1213	1.0303	1.08844	0.871899	1.08354	0.96836
LIPID-N-0701	FFA(29:0)	FA	FFA	29	0	437.435855	438.44368	[M-H]-	C29H58O2	0.493443	0.656805	0.785075	0.527651	0.560367	0.58125	0.620762	0.555769	0.842377	0.925586	0.675758	0.6793	0.745316	0.698734	0.698945
LIPID-N-0703	FFA(31:0)	FA	FFA	31	0	465.467155	466.47498	[M-H]-	C31H62O2	1.03934	1.48915	1.21393	1.49163	1.65053	1.73958	1.34585	1.50962	2.03618	1.67176	1.44444	1.34111	1.46835	1.55949	1.68744
LIPID-N-0704	FFA(32:0)	FA	FFA	32	0	479.482805	480.49063	[M-H]-	C32H64O2	3.33171	3.19527	2.54726	3.40944	2.6592	3.88542	4.40271	3.55769	3.54522	4.58716	3.44444	3.47911	3.43291	3.49367	3.53787
LIPID-N-0711	FFA(26:1)	FA	FFA	26	1	393.373255	394.38108	[M-H]-	C26H50O2	0.389509	0.52071	0.610945	1.08574	0.568518	1.5625	1.0746	1.07692	0.949871	1.42712	1.08081	1.29252	1.19494	1.4481	1.19847
LIPID-N-0714	FFA(32:1)	FA	FFA	32	1	477.467155	478.47498	[M-H]-	C32H62O2	0.764449	0.899408	1.12438	1.04515	1.01274	1.19792	1.0746	0.835577	1.29199	1.21305	1.16162	0.964043	1.13418	1.06329	1.11218
LIPID-N-0700	FFA(28:0)	FA	FFA	28	0	423.420205	424.42803	[M-H]-	C28H56O2	5.53667	7.49507	8.59701	8.34094	9.22058	8.6875	7.94992	4.97115	9.6124	7.13558	5.93939	5.86978	9.04304	7.34177	7.12368
LIPID-N-0719	FFA(19:2)	FA	FFA	19	2	293.248055	294.25588	[M-H]-	C19H34O2	2.49636	2.10059	2.57711	2.01928	2.99542	3.38542	3.02556	1.73077	2.96641	2.18145	1.69697	1.45773	7.80759	1.42785	2.32982
LIPID-N-0725	FFA(30:6)	FA	FFA	30	6	439.357605	440.36543	[M-H]-	C30H48O2	0.879068	0.768245	0.78209	0.709285	1.29394	0.980208	0.792906	0.510577	1.36434	0.83792	0.682828	0.969874	0.613671	0.777722	0.67977
LIPID-N-0698	FFA(26:0)	FA	FFA	26	0	395.388905	396.39673	[M-H]-	C26H52O2	8.40214	10.5523	10.4478	10.4515	11.1055	15.3125	11.7893	10.2885	13.8501	15.4944	10.5051	12.6336	13.2658	11.8481	10.0671
LIPID-P-1443	DG(20:0_18:2)	GL	DG	38	2	666.603649	648.569275	[M+NH4]+	C41H76O5	0.118504	0.300789	0.0913433	0.164384	0.1243	0.195833	0.130412	0.149038	0.167442	0.170234	0.20404	0.200194	0.228861	0.321013	0.306807
LIPID-P-0228	DG(16:0_20:3)	GL	DG	36	3	636.566066	618.522325	[M+NH4]+	C39H70O5	0.0384653	0.0996055	0.0479602	0.0530695	0.0764137	0.0823958	0.129369	0.0772115	0.0723514	0.0512742	0.113131	0.08931	0.119494	0.115443	0.0746884
LIPID-P-0227	DG(16:1_20:2)	GL	DG	36	3	636.566066	618.522325	[M+NH4]+	C39H70O5	0.0275862	0.0806706	0.0259701	0.0446474	0.0459501	0.0473958	0.0469484	0.0252885	0.0548837	0.0334353	0.0713131	0.0632653	0.0414177	0.0709873	0.052349
LIPID-P-1452	DG(15:0_18:3)	GL	DG	33	3	594.509749	576.475375	[M+NH4]+	C36H64O5	0.625546	1.40039	0.695522	0.847286	0.666327	0.70625	0.681273	0.684615	0.49509	0.508665	1.88889	1.61322	1.62025	2.26835	1.46692
LIPID-P-0225	DG(16:0_18:3)	GL	DG	34	3	608.534766	590.491025	[M+NH4]+	C37H66O5	88.6838	173.57	97.7114	123.795	119.205	97.2917	114.763	103.846	94.8837	112.13	129.293	125.364	121.519	142.785	104.506
LIPID-P-0219	DG(18:1_20:1)	GL	DG	38	2	666.613016	648.569275	[M+NH4]+	C41H76O5	0.146673	0.245562	0.146269	0.136986	0.173204	0.353125	0.210746	0.177885	0.23876	0.201835	0.313131	0.208941	0.152911	0.234937	0.173538
LIPID-P-0222	DG(14:0_18:3)	GL	DG	32	3	580.498226	562.459725	[M+NH4]+	C35H62O5	1.52501	3.62919	1.55224	2.07002	1.73204	1.3125	1.18936	1.29808	0.914729	1.23344	1.37374	1.09815	1.2557	1.39747	0.904123
LIPID-P-0229	DG(18:1_18:2)	GL	DG	36	3	636.566066	618.522325	[M+NH4]+	C39H70O5	11.0733	20.217	11.1443	13.1913	15.4865	15.5208	11.0589	10.3846	13.0233	11.5189	19.899	16.3265	19.1392	24.1013	17.9291
LIPID-P-0218	DG(18:1_18:1)	GL	DG	36	2	638.581716	620.537975	[M+NH4]+	C39H72O5	22.3409	45.6607	21.393	28.4627	21.8034	61.9792	45.3834	45.1923	46.0465	44.9032	70.7071	55.8795	56.2025	77.9747	45.6855
LIPID-P-0217	DG(18:0_18:2)	GL	DG	36	2	638.581716	620.537975	[M+NH4]+	C39H72O5	4.93443	10.7495	5.8806	7.30594	6.63271	6.94792	5.50861	5.50962	5.85013	5.9735	12.2222	9.71817	10.1266	13.0633	9.09875
LIPID-P-0224	DG(16:1_18:2)	GL	DG	34	3	608.534766	590.491025	[M+NH4]+	C37H66O5	0.327343	0.621302	0.501493	0.719432	0.349465	0.973958	0.868023	0.961538	0.890956	1.14169	0.592929	0.897959	0.981266	1.02278	1.0163
LIPID-P-0230	DG(14:1_22:2)	GL	DG	36	3	636.566066	618.522325	[M+NH4]+	C39H70O5	0.0730452	0.0820513	0.0654726	0.0604769	0.0816098	0.113542	0.0538341	0.0720192	0.049509	0.0653415	0.126263	0.0660836	0.092557	0.142785	0.0930968
LIPID-P-0238	DG(16:1_18:3)	GL	DG	34	4	606.519116	588.475375	[M+NH4]+	C37H64O5	5.79893	10.4536	5.56219	11.7707	4.74783	16.5625	19.301	16.4423	14.2636	21.5087	13.7374	15.0632	14.0759	20.0506	12.7517
LIPID-P-0234	DG(18:0_20:3)	GL	DG	38	3	664.58539	646.553625	[M+NH4]+	C41H74O5	0.0310831	0.0779093	0.0346269	0.0286149	0.0634743	0.0492708	0.0521648	0.0370192	0.0418605	0.0420999	0.0994949	0.0452867	0.0551899	0.0692658	0.0598274
LIPID-P-0215	DG(17:1_18:1)	GL	DG	35	2	624.55499	606.522325	[M+NH4]+	C38H70O5	0.108791	0.261341	0.143284	0.161339	0.155884	0.275	0.171101	0.168269	0.176744	0.158002	0.254545	0.183673	0.157975	0.306835	0.152445
LIPID-P-0240	DG(18:2_18:2)	GL	DG	36	4	634.550416	616.506675	[M+NH4]+	C39H68O5	6.99369	13.8067	8.00995	9.33536	9.57718	8.54167	6.72926	7.83654	7.75194	8.91947	18.4848	13.654	13.9747	21.6709	14.4775
LIPID-P-0241	DG(16:1_20:3)	GL	DG	36	4	634.54065	616.506675	[M+NH4]+	C39H68O5	0.11559	0.162722	0.0912438	0.136986	0.126337	0.144792	0.111633	0.113462	0.119897	0.139653	0.229293	0.177843	0.180253	0.287595	0.155321
LIPID-P-0242	DG(18:1_20:3)	GL	DG	38	4	662.581716	644.537975	[M+NH4]+	C41H72O5	0.124332	0.255424	0.129353	0.0952816	0.207845	0.188542	0.147105	0.151923	0.177778	0.12844	0.368687	0.197279	0.201519	0.24	0.197507
LIPID-P-0243	DG(18:0_20:4)	GL	DG	38	4	662.581716	644.537975	[M+NH4]+	C41H72O5	0.0218553	0.067357	0.0210945	0.0449518	0.028324	0.0489583	0.0535211	0.0742308	0.0275969	0.0641182	0.106061	0.0953353	0.102278	0.0965063	0.0704698
LIPID-P-0247	DG(18:2_18:3)	GL	DG	36	5	632.534766	614.491025	[M+NH4]+	C39H66O5	44.3905	97.4359	51.3433	62.7093	57.8706	57.6042	46.1137	56.6346	51.5762	60.6524	98.8889	84.1594	86.2785	116.456	78.2359
LIPID-P-0248	DG(16:1_20:4)	GL	DG	36	5	632.534766	614.491025	[M+NH4]+	C39H66O5	0.323458	0.592702	0.294527	0.38762	0.391238	0.36875	0.298383	0.35	0.355556	0.43527	0.665657	0.482993	0.62481	0.775696	0.635666
LIPID-P-0249	DG(16:0_20:5)	GL	DG	36	5	632.5191	614.491025	[M+NH4]+	C39H66O5	0.46236	0.800789	0.59602	0.675799	0.591951	0.803125	0.844027	1.08654	0.775194	0.705403	1.44444	1.069	3.07848	1.26582	1.15053
LIPID-P-0251	DG(18:2_20:3)	GL	DG	38	5	660.566066	642.522325	[M+NH4]+	C41H70O5	0.0770277	0.156805	0.0903483	0.08138	0.131431	0.110417	0.0990089	0.0990385	0.0781395	0.0770642	0.235354	0.125364	0.152911	0.188354	0.158198
LIPID-P-0254	DG(18:0_20:5)	GL	DG	38	5	660.55707	642.522325	[M+NH4]+	C41H70O5	0.412822	1.06509	0.530348	0.72552	0.418747	0.814583	0.883672	0.980769	0.67907	0.892966	1.57576	1.36054	1.9443	1.32658	1.23682
LIPID-P-0232	DG(18:2_20:1)	GL	DG	38	3	664.597366	646.553625	[M+NH4]+	C41H74O5	0.0430306	0.0908284	0.0698507	0.060274	0.0764137	0.0996875	0.0463224	0.0439423	0.0873385	0.040367	0.0816162	0.0369291	0.0565063	0.0855696	0.0591563
LIPID-P-0214	DG(16:0_18:2)	GL	DG	34	2	610.550416	592.506675	[M+NH4]+	C37H68O5	14.1816	29.4872	15.1244	19.7869	21.4977	20.3125	16.0668	14.4231	15.6072	17.1254	25.5556	22.1574	26.4304	33.0127	23.3941
LIPID-P-0205	DG(18:1_20:0)	GL	DG	38	1	668.628666	650.584925	[M+NH4]+	C41H78O5	0.108791	0.148915	0.0666667	0.0891933	0.0916964	0.136458	0.105373	0.0971154	0.166408	0.111111	0.158586	0.142857	0.14481	0.122532	0.116012
LIPID-P-0210	DG(14:0_18:2)	GL	DG	32	2	582.519116	564.475375	[M+NH4]+	C35H64O5	0.179699	0.45069	0.229851	0.377473	0.253693	0.230208	0.198226	0.267308	0.203618	0.252803	0.475758	0.36346	0.533671	0.534684	0.48418
LIPID-P-0167	DG(14:0_16:0)	GL	DG	30	0	558.519116	540.475375	[M+NH4]+	C33H64O5	0.133074	0.191321	0.105473	0.0944698	0.107998	0.102188	0.125196	0.0748077	0.131266	0.0710499	0.106061	0.0811467	0.0937722	0.0977215	0.0997124
LIPID-P-0169	DG(16:0_16:0)	GL	DG	32	0	586.550416	568.506675	[M+NH4]+	C35H68O5	8.06217	12.1795	8.95522	7.45814	9.22058	6.35417	8.55503	7.06731	8.57881	7.33945	7.47475	7.38581	8.3038	8.3038	6.90316
LIPID-P-0171	DG(12:0_20:0)	GL	DG	32	0	586.550416	568.506675	[M+NH4]+	C35H68O5	0.150559	0.245562	0.218905	0.167428	0.1946	0.123958	0.178404	0.173077	0.22739	0.185525	0.191919	0.143829	0.176203	0.179241	0.168744
LIPID-P-0172	DG(17:0_16:0)	GL	DG	33	0	600.55444	582.522325	[M+NH4]+	C36H70O5	0.046916	0.117357	0.0638806	0.054693	0.0710138	0.0728125	0.094314	0.0774038	0.0662532	0.0586137	0.107071	0.104956	0.0843544	0.0860759	0.0938639
LIPID-P-0174	DG(16:0_18:0)	GL	DG	34	0	614.581716	596.537975	[M+NH4]+	C37H72O5	13.2103	18.4418	13.8308	12.278	14.162	11.6667	14.2932	11.7308	16.5375	14.0673	15.0505	13.897	14.3797	14.6835	13.7105
LIPID-P-0175	DG(14:0_20:0)	GL	DG	34	0	614.581716	596.537975	[M+NH4]+	C37H72O5	0.179699	0.266272	0.131343	0.17656	0.212939	0.132292	0.19301	0.147115	0.196382	0.180428	0.192929	0.197279	0.215696	0.166076	0.167785
LIPID-P-0177	DG(17:0_18:0)	GL	DG	35	0	628.58545	610.553625	[M+NH4]+	C38H74O5	0.0805245	0.162722	0.0602985	0.0819888	0.0767193	0.0864583	0.0820031	0.0782692	0.115762	0.083894	0.0985859	0.108844	0.122532	0.154937	0.103547
LIPID-P-0178	DG(18:0_18:0)	GL	DG	36	0	642.613016	624.569275	[M+NH4]+	C39H76O5	7.09082	10.7988	7.01493	6.08828	8.7621	7.70833	9.07668	6.34615	10.801	9.53109	9.94949	8.26045	11.1392	9.97468	7.47843
LIPID-P-0179	DG(16:0_20:0)	GL	DG	36	0	642.613016	624.569275	[M+NH4]+	C39H76O5	0.12239	0.15286	0.129353	0.100457	0.138563	0.1375	0.19614	0.131731	0.18708	0.156983	0.172727	0.154519	0.211646	0.113418	0.129434
LIPID-P-0180	DG(14:0_22:0)	GL	DG	36	0	642.613016	624.569275	[M+NH4]+	C39H76O5	0.220495	0.269231	0.178109	0.167428	0.266938	0.223958	0.28795	0.214423	0.305943	0.243629	0.237374	0.212828	0.256203	0.208608	0.182167
LIPID-P-0213	DG(16:1_18:1)	GL	DG	34	2	610.550416	592.506675	[M+NH4]+	C37H68O5	2.61292	4.93097	2.82587	5.17504	1.95619	9.63542	9.92175	8.42308	8.10336	11.315	7.29293	7.0068	6.46076	9.1038	5.98274
LIPID-P-0181	DG(19:0_18:0)	GL	DG	37	0	656.61432	638.584925	[M+NH4]+	C40H78O5	0.30306	0.29783	0.183085	0.146119	0.167091	0.165625	0.171101	0.226923	0.171576	0.146789	0.165657	0.187561	0.256203	0.191392	0.165868
LIPID-P-0188	DG(14:0_16:1)	GL	DG	30	1	556.503466	538.459725	[M+NH4]+	C33H62O5	1.24332	1.83432	1.25373	1.0553	1.27356	1.125	1.19979	1.09615	1.22997	1.10092	1.14141	1.14674	1.19494	1.22532	1.08341
LIPID-P-0191	DG(14:0_18:1)	GL	DG	32	1	584.534766	566.491025	[M+NH4]+	C35H66O5	0.287518	0.523669	0.278607	0.446474	0.310749	0.653125	0.630151	0.546154	0.49509	0.648318	0.591919	0.457726	0.749367	0.691646	0.459252
LIPID-P-0192	DG(16:0_16:1)	GL	DG	32	1	584.534766	566.491025	[M+NH4]+	C35H66O5	1.04905	1.72584	1.07463	2.81076	1.02904	4	5.94679	4.11538	4.23773	5.9633	0.934343	2.71137	2.26835	2.54177	2.30105
LIPID-P-0193	DG(16:0_17:1)	GL	DG	33	1	598.53351	580.506675	[M+NH4]+	C36H68O5	0.0713939	0.182446	0.0947264	0.150178	0.186449	0.233333	0.226395	0.203846	0.167442	0.22528	0.131313	0.127308	0.186329	0.167089	0.209012
LIPID-P-0194	DG(15:0_18:1)	GL	DG	33	1	598.53351	580.506675	[M+NH4]+	C36H68O5	0.0782904	0.148915	0.0710448	0.117707	0.0970963	0.140625	0.103808	0.113462	0.0645995	0.0721713	0.154545	0.145773	0.146835	0.188354	0.133269
LIPID-P-0195	DG(16:1_18:0)	GL	DG	34	1	612.566066	594.522325	[M+NH4]+	C37H70O5	0.0741136	0.142998	0.0840796	0.117707	0.046867	0.197917	0.231612	0.206731	0.149871	0.212029	0.120202	0.178814	0.139747	0.164051	0.145733
LIPID-P-0196	DG(16:0_18:1)	GL	DG	34	1	612.566066	594.522325	[M+NH4]+	C37H70O5	78.8732	168.639	78.209	124.81	92.5115	172.917	183.62	165.385	161.24	180.428	165.657	166.181	168.101	188.354	145.733
LIPID-P-0197	DG(17:0_18:1)	GL	DG	35	1	626.56903	608.537975	[M+NH4]+	C38H72O5	0.253521	0.54142	0.381095	0.366312	0.407539	0.451042	0.380803	0.4125	0.321447	0.346585	0.616162	0.507289	0.553924	0.569114	0.465964
LIPID-P-0200	DG(16:0_20:1)	GL	DG	36	1	640.597366	622.553625	[M+NH4]+	C39H74O5	0.0327343	0.0374753	0.041791	0.0440386	0.01946	0.0639583	0.0436098	0.0346154	0.0720413	0.0375127	0.0414141	0.0175899	0.041519	0.0475949	0.0293384
LIPID-P-0201	DG(18:0_18:1)	GL	DG	36	1	640.597366	622.553625	[M+NH4]+	C39H74O5	3.72997	7.16963	4.1194	5.01268	4.96179	7.35417	5.91549	5.625	6.00517	6.4526	7.20202	7.1137	7.13924	8.67848	6.6443
LIPID-P-0258	DG(16:1_20:5)	GL	DG	36	6	630.519116	612.475375	[M+NH4]+	C39H64O5	0.177756	0.612426	0.271642	0.272958	0.232298	0.310417	0.351591	0.348077	0.236693	0.433231	0.391919	0.448008	0.438481	0.460759	0.316395
LIPID-P-0182	DG(21:0_16:0)	GL	DG	37	0	656.61432	638.584925	[M+NH4]+	C40H78O5	0.394366	0.554241	0.443781	0.329782	0.399389	0.309375	0.349504	0.369231	0.50646	0.385321	0.276768	0.346939	0.334177	0.376709	0.443912
LIPID-P-0260	DG(18:1_20:5)	GL	DG	38	6	658.550416	640.506675	[M+NH4]+	C41H68O5	0.365226	0.730769	0.364179	0.53171	0.404483	0.83125	0.596766	0.848077	0.853747	0.82263	1.20202	0.965986	1.2962	1.1443	1.0163
LIPID-P-0226	DG(17:1_18:2)	GL	DG	35	3	622.54419	604.506675	[M+NH4]+	C38H68O5	0.0308888	0.0949704	0.0376119	0.054896	0.0550178	0.0852083	0.0646844	0.0557692	0.0732817	0.093578	0.0848485	0.0638484	0.0503291	0.122532	0.0440077
LIPID-P-1458	DG(16:2_18:2)	GL	DG	34	4	606.509749	588.475375	[M+NH4]+	C37H64O5	0.165129	0.393491	0.20398	0.336885	0.122262	0.33125	0.39228	0.435577	0.328682	0.477064	0.422222	0.45967	0.36557	0.543797	0.309684
LIPID-P-1482	DG(18:3_20:5)	GL	DG	38	8	654.509749	636.475375	[M+NH4]+	C41H64O5	0.0412822	0.0763314	0.0680597	0.0524607	0.033622	0.0709375	0.0751174	0.0701923	0.0916796	0.0957187	0.0850505	0.0853256	0.108354	0.119494	0.0906999
LIPID-P-1478	DG(18:2_20:5)	GL	DG	38	7	656.525399	638.491025	[M+NH4]+	C41H66O5	0.0289461	0.0418146	0.0232836	0.0421106	0.0268976	0.0465625	0.0283777	0.0385577	0.0194315	0.0384302	0.0516162	0.0514091	0.0991392	0.0469873	0.0914669
LIPID-P-1474	DG(18:2_18:4)	GL	DG	36	6	630.509749	612.475375	[M+NH4]+	C39H64O5	3.51627	7.46548	3.8408	4.59665	4.29954	3.78125	4.52791	5.13462	3.50388	4.94393	5.84848	6.06414	6.41013	6.2481	4.39118
LIPID-P-1472	DG(18:3_18:3)	GL	DG	36	6	630.509749	612.475375	[M+NH4]+	C39H64O5	39.8252	88.7574	44.7264	52.2577	51.9613	50.9896	60.5112	63.4615	47.1318	62.1814	77.2727	67.5413	73.9241	82.0253	56.5676
LIPID-P-1466	DG(18:2_16:3)	GL	DG	34	5	604.494099	586.459725	[M+NH4]+	C37H62O5	0.0331229	0.0584813	0.0285572	0.0377473	0.0452369	0.0527083	0.037663	0.0596154	0.0216021	0.0520897	0.10202	0.0705539	0.0767595	0.0744304	0.0496644
LIPID-P-1453	DG(15:1_18:2)	GL	DG	33	3	594.509749	576.475375	[M+NH4]+	C36H64O5	0.427392	1.30178	0.421891	0.668696	0.589913	0.675	0.565467	0.572115	0.446512	0.585117	1.0202	0.760933	0.840506	1.21519	0.923298
LIPID-P-1425	DG(19:0_18:1)	GL	DG	37	1	654.603649	636.569275	[M+NH4]+	C40H76O5	0.0222438	0.110454	0.0506468	0.0926433	0.0520632	0.0791667	0.0692749	0.0873077	0.108527	0.0640163	0.0743434	0.0696793	0.0601519	0.073519	0.0419942
LIPID-P-1439	DG(15:0_18:2)	GL	DG	33	2	596.525399	578.491025	[M+NH4]+	C36H66O5	0.0521612	0.093787	0.0339303	0.0652461	0.0604177	0.06125	0.047157	0.0542308	0.0309044	0.0602446	0.156566	0.118562	0.108354	0.220759	0.16395
LIPID-P-1440	DG(17:0_18:2)	GL	DG	35	2	624.556699	606.522325	[M+NH4]+	C38H70O5	0.214667	0.567061	0.268657	0.472856	0.342333	0.385417	0.277517	0.344231	0.275969	0.319062	0.786869	0.667638	0.669367	0.986329	0.558006
LIPID-P-1639	DG(O-19:0_16:0)	GL	DG-O	35	0	614.608734	596.57436	[M+NH4]+	C38H76O4	382.71	528.6	413.93	367.326	387.163	352.083	427.752	334.615	415.504	344.546	385.859	384.84	378.734	492.152	389.262
LIPID-P-1643	DG(O-21:0_16:0)	GL	DG-O	37	0	642.640034	624.60566	[M+NH4]+	C40H80O4	3.5357	3.5503	2.96517	2.86149	2.85278	2.39583	3.21335	2.48077	2.74935	3.30275	2.44444	2.70165	2.57215	2.45063	4.96644
LIPID-P-0282	MG(18:1)	GL	MG	18	1	374.336401	356.29266	[M+NH4]+	C21H40O4	0.0375425	0.0397929	0.0676617	0.0573313	0.0682629	0.0864583	0.0558164	0.0438462	0.0376744	0.0535168	0.0777778	0.0437318	0.345316	0.0521519	0.0551294
LIPID-P-0276	MG(18:0)	GL	MG	18	0	376.352051	358.30831	[M+NH4]+	C21H42O4	11.3162	8.33333	9.45274	9.89346	10.4432	9.73958	10.12	10.1442	9.6124	9.73496	11.0606	8.94072	8.91139	10.0253	9.39597
LIPID-P-0274	MG(16:0)	GL	MG	16	0	348.320751	330.27701	[M+NH4]+	C19H38O4	5.7795	4.27515	4.60199	5.06342	5.19613	5.09896	4.65832	5.19231	4.62016	4.40877	5.15152	4.50437	4.66835	4.81519	4.35283
LIPID-P-1268	MG(18:3)	GL	MG	18	3	370.31012	352.26136	[M+NH4]+	C21H36O4	0.10102	0.0685404	0.114925	0.102993	0.122262	0.0703125	0.0599896	0.0918269	0.0542636	0.0470438	0.14596	0.103984	0.556962	0.0627848	0.0795781
LIPID-P-1774	MGDG(18:3_18:3)	GL	MGDG	36	6	792.562574	774.5282	[M+NH4]+	C45H74O10	48.1787	61.8343	42.8856	28.6149	42.9954	23.2292	28.6907	18.6538	37.8295	20.999	11.5152	14.5773	12.6582	14.8861	13.6146
LIPID-P-1773	MGDG(18:2_18:4)	GL	MGDG	36	6	792.562574	774.5282	[M+NH4]+	C45H74O10	14.6867	22.8797	12.5771	7.02182	14.7326	8.27083	9.05582	6.75	11.5556	5.85117	3.89899	3.82896	4.43544	4.21266	4.41035
LIPID-P-1764	MGDG(18:1_18:4)	GL	MGDG	36	5	794.578224	776.54385	[M+NH4]+	C45H76O10	2.71977	2.13018	3.9005	2.53678	2.95466	1.95208	1.45853	1	2.04444	0.58104	0.529293	2.19631	1.53924	2.63291	1.56663
LIPID-P-1754	MGDG(16:1_16:4)	GL	MGDG	32	5	738.515624	720.48125	[M+NH4]+	C41H68O10	2.27295	2.60355	1.28756	1.31913	1.86246	1.74167	1.76734	1.71731	1.27545	1.79409	1.76768	1.22838	2.26835	1.61418	1.40364
LIPID-P-1752	MGDG(18:2_18:2)	GL	MGDG	36	4	796.593874	778.5595	[M+NH4]+	C45H78O10	10.0049	11.8343	8.68657	6.50431	9.3836	5.0625	3.34898	3.19231	6.3876	3.58818	2.89899	6.45287	6.45063	6.7443	6.30872
LIPID-P-1751	MGDG(18:1_18:3)	GL	MGDG	36	4	796.593874	778.5595	[M+NH4]+	C45H78O10	36.134	43.1953	33.2338	20.9031	32.1956	26.6667	28.3777	17.1154	39.0698	16.2487	9.75758	13.1778	16.0608	17.8228	15.3787
LIPID-P-1742	MGDG(16:1_16:3)	GL	MGDG	32	4	740.531274	722.4969	[M+NH4]+	C41H70O10	1.35794	1.74951	1.34925	0.838153	1.28986	0.66875	0.986959	1.19423	1.26718	0.811417	0.59596	1.00875	1.76608	1.20101	1.15244
LIPID-P-1740	MGDG(18:1_18:2)	GL	MGDG	36	3	798.609524	780.57515	[M+NH4]+	C45H80O10	11.5007	13.925	8.25871	6.83917	8.63984	7.52083	6.82316	4.40385	8.90956	4.3629	3.29293	5.53936	7.12911	8.26329	5.11985
LIPID-P-1737	MGDG(16:0_18:3)	GL	MGDG	34	3	770.578224	752.54385	[M+NH4]+	C43H76O10	8.1593	13.9645	5.53234	6.29122	8.35456	3.5	6.19718	3.75	7.3385	4.46483	1.64848	4.93683	4.96203	4.07089	2.85714
LIPID-P-1733	MGDG(14:0_18:3)	GL	MGDG	32	3	742.546924	724.51255	[M+NH4]+	C41H72O10	1.50947	1.49704	1.64179	1.29274	2.22109	2.0375	2.00313	1.90385	1.54212	1.77574	2.78788	1.1001	1.81671	2.41013	1.57814
LIPID-P-1731	MGDG(18:1_18:1)	GL	MGDG	36	2	800.625174	782.5908	[M+NH4]+	C45H82O10	4.14764	5.06903	3.23383	2.94267	3.37239	3.4375	3.22379	1.625	4.57881	1.35576	0.980808	1.54519	1.79241	2.2481	1.47651
LIPID-P-1728	MGDG(16:0_18:2)	GL	MGDG	34	2	772.593874	754.5595	[M+NH4]+	C43H78O10	3.06945	3.78698	2.62687	1.79604	2.26184	0.464583	1.12259	0.982692	1.85633	1.09276	0.507071	1.4033	1.95038	1.73367	1.70278
LIPID-P-1765	MGDG(18:2_18:3)	GL	MGDG	36	5	794.578224	776.54385	[M+NH4]+	C45H76O10	3.10831	3.8856	2.38806	1.60731	3.23994	0.89375	2.48305	1.84615	4.52713	1.10703	0.610101	1.56074	0.763544	1.04911	1.04123
LIPID-P-1724	MGDG(14:0_18:2)	GL	MGDG	32	2	744.562574	726.5282	[M+NH4]+	C41H74O10	1.55027	2.78107	0.656716	0.685946	1.38563	1.33333	0.897235	0.713462	1.35401	0.992864	0.913131	1.21672	1.20304	1.96456	1.33078
LIPID-P-0844	TG(16:0_17:0_18:1)	GL	TG	51	1	864.802014	846.76764	[M+NH4]+	C54H102O6	6.3526	6.64694	6.54726	7.99594	8.15079	6.4375	7.36568	5.90385	5.5814	5.6473	3.45455	4.99514	5.22532	4.73924	6.38543
LIPID-P-0842	TG(16:0_16:0_18:1)	GL	TG	50	1	850.786366	832.75199	[M+NH4]+	C53H100O6	1155.9	1035.5	1124.38	1481.48	1344.88	1250	2097.03	1182.69	1519.38	1885.83	143.434	783.285	819.241	763.544	900.288
LIPID-P-0840	TG(15:0_16:0_18:1)	GL	TG	49	1	836.77002	818.73634	[M+NH4]+	C52H98O6	14.6479	15.1677	12.9751	15.4845	15.3439	16.9375	19.4679	12.8077	14.677	17.6351	10.0202	13.6249	13.4886	16.0405	17.8523
LIPID-P-0838	TG(14:0_16:0_18:1)	GL	TG	48	1	822.755064	804.72069	[M+NH4]+	C51H96O6	86.0612	71.9921	79.204	92.7448	92.7152	76.875	110.172	73.0769	83.9276	104.791	12.9091	41.0107	50.4304	42.9367	51.582
LIPID-P-0837	TG(16:0_16:0_16:1)	GL	TG	48	1	822.755064	804.72069	[M+NH4]+	C51H96O6	115.59	101.578	108.458	191.781	125.318	172.917	334.898	202.885	210.853	340.469	14.3434	110.787	80	97.4177	108.341
LIPID-P-0836	TG(14:0_15:0_18:1)	GL	TG	47	1	808.73584	790.70504	[M+NH4]+	C50H94O6	2.38951	1.76529	1.63582	2.31355	2.66938	2.625	3.44288	2.57692	2.2739	2.91539	0.828283	1.0826	1.53519	1.97063	1.69319
LIPID-P-0835	TG(15:0_16:0_16:1)	GL	TG	47	1	808.73718	790.70504	[M+NH4]+	C50H94O6	3.12773	2.2288	2.48756	2.65855	3.13805	3.72917	4.50704	3.28846	3.63824	3.89399	1.26465	2.9932	2.57215	1.85722	2.05177
LIPID-P-1042	TG(15:0_18:2_18:2)	GL	TG	51	4	858.755064	840.72069	[M+NH4]+	C54H96O6	2.39922	2.73176	2.75622	2.16134	2.36373	2.625	2.00313	2.20192	1.97416	2.13048	2.43434	2.49757	2.10633	3.14937	2.76127
LIPID-P-0833	TG(12:0_16:0_18:1)	GL	TG	46	1	794.723766	776.68939	[M+NH4]+	C49H92O6	71.6853	69.428	82.5871	86.0477	61.5385	90	125.196	108.846	108.527	144.139	18.1414	51.5063	64.4051	45.3671	69.2234
LIPID-P-0785	TG(14:0_15:0_16:0)	GL	TG	45	0	782.7171	764.68939	[M+NH4]+	C48H92O6	4.00194	5.16765	4.51741	4.70827	3.85125	2.1875	2.21179	2.80769	3.10078	1.52497	2.9697	1.87755	3.11899	2.63291	2.76127
LIPID-P-0784	TG(12:0_16:0_16:0)	GL	TG	44	0	768.70703	750.67374	[M+NH4]+	C47H90O6	2.66149	2.68245	2.36816	2.4759	3.26032	1.62708	2.0386	2.78846	1.88114	2.4261	1.32323	1.65792	1.79646	1.65063	1.52445
LIPID-P-0782	TG(14:0_14:0_16:0)	GL	TG	44	0	768.708116	750.67374	[M+NH4]+	C47H90O6	9.11122	10.6706	9.53234	8.42212	10.9221	6.5	8.36724	8.88462	7.0491	8.82773	5.9798	6.99708	7.59494	6.56203	6.4813
LIPID-P-0780	TG(13:0_14:0_16:0)	GL	TG	43	0	754.68793	736.65809	[M+NH4]+	C46H88O6	2.42836	2.82051	2.42786	2.78031	3.58635	1.93958	1.57121	1.68846	1.6062	1.49032	2.34343	1.87561	1.68911	1.82684	2.24353
LIPID-P-0779	TG(12:0_15:0_16:0)	GL	TG	43	0	754.68793	736.65809	[M+NH4]+	C46H88O6	0.911122	1.57594	1.86667	1.04313	0.627611	1.15833	0.982786	1.24615	0.8	0.819572	1.13535	1.03013	1.24962	0.814177	1.15628
LIPID-P-0771	TG(10:0_16:0_12:0)	GL	TG	38	0	684.61255	666.57984	[M+NH4]+	C41H78O6	1.80282	2.11045	1.48259	1.83257	2.15996	0.954167	0.761607	1.09808	1.10801	1.26198	0.814141	0.969874	1.2638	1.1443	1.23106
LIPID-P-0770	TG(8:0_14:0_16:0)	GL	TG	38	0	684.61102	666.57984	[M+NH4]+	C41H78O6	0.431277	0.631164	0.746269	0.399797	0.511462	0.34375	0.423579	0.246154	0.45478	0.224261	0.414141	0.303207	0.322025	0.382785	0.506232
LIPID-P-0787	TG(15:0_16:0_16:0)	GL	TG	47	0	810.75201	792.72069	[M+NH4]+	C50H96O6	8.50898	8.23471	7.9403	9.2136	8.81304	8.5625	8.28378	6.58654	8.56848	9.28644	6.93939	7.48299	7.6962	7.38228	6.9511
LIPID-P-0788	TG(16:0_16:0_16:0)	GL	TG	48	0	824.770716	806.73634	[M+NH4]+	C51H98O6	23.0533	18.4089	19.5025	28.2767	33.8937	12.2222	32.69	18.2051	15.5728	29.9015	5.34005	10.2365	11.7468	8.8439	11.0579
LIPID-P-0790	TG(15:0_16:0_17:0)	GL	TG	48	0	824.76306	806.73634	[M+NH4]+	C51H98O6	1.13259	1.4359	1.29751	1.08777	1.34692	1.675	1.53573	0.763462	1.38295	0.9684	0.941414	0.927114	1.10785	0.988354	0.864813
LIPID-P-0791	TG(16:0_16:0_17:0)	GL	TG	49	0	838.786364	820.75199	[M+NH4]+	C52H100O6	7.05197	7.68245	7.70149	6.67681	8.01834	6.94792	6.8023	6.05769	5.56072	7.5841	5.27273	5.42274	5.55949	6.19747	4.81304
LIPID-P-0831	TG(12:0_15:0_18:1)	GL	TG	45	1	780.70343	762.67374	[M+NH4]+	C48H90O6	0.742108	0.779093	1.16418	0.769153	0.647988	0.78125	0.957746	0.975	0.822739	0.978593	0.90303	0.478134	0.486076	0.64	0.548418
LIPID-P-0829	TG(12:0_14:0_18:1)	GL	TG	44	1	766.692466	748.65809	[M+NH4]+	C47H88O6	1.77562	1.47929	1.88657	1.10604	2.11921	2.14583	1.7277	2.67308	1.55245	2.263	1.46869	2.15743	1.78025	1.66076	2.186
LIPID-P-0828	TG(10:0_16:0_18:1)	GL	TG	44	1	766.692466	748.65809	[M+NH4]+	C47H88O6	0.489558	0.613412	0.760199	0.785388	0.560367	1.59375	2.62911	1.62885	1.56072	2.24261	0.349495	0.612245	0.911392	0.532658	0.768936
LIPID-P-0827	TG(12:0_16:0_16:1)	GL	TG	44	1	766.692466	748.65809	[M+NH4]+	C47H88O6	2.21467	2.5641	2.28856	3.28767	2.01936	2.85417	4.6531	4.01923	4.60982	7.21713	1.98586	3.22643	2.28861	2.06582	2.39693
LIPID-P-0825	TG(12:0_15:0_16:1)	GL	TG	43	1	752.67365	734.64244	[M+NH4]+	C46H86O6	1.96212	2.03156	1.7592	1.84881	1.74631	1.81458	1.35003	1.92308	2.01964	1.46993	1.72727	1.2517	1.27797	1.65468	1.21956
LIPID-P-0816	TG(18:0_20:0_22:0)	GL	TG	60	0	992.958516	974.92414	[M+NH4]+	C63H122O6	0.0390481	0.0457594	0.0471642	0.0428209	0.0273051	0.0516667	0.0475743	0.0446154	0.0512661	0.053211	0.0416162	0.040622	0.0388861	0.0421266	0.0410355
LIPID-P-0815	TG(20:0_20:0_20:0)	GL	TG	60	0	992.9599	974.92414	[M+NH4]+	C63H122O6	0.0139874	0.0178172	0.0210282	0.0184002	0.0145356	0.0175694	0.0193358	0.0180769	0.0175022	0.0201155	0.0160269	0.0174279	0.01627	0.0205232	0.0159156
LIPID-P-0813	TG(16:0_18:0_24:0)	GL	TG	58	0	964.92761	946.89284	[M+NH4]+	C61H118O6	0.0724624	0.0605523	0.078408	0.0687976	0.0499236	0.083125	0.0880543	0.1	0.0725581	0.0950051	0.0824242	0.0849368	0.0617722	0.0820253	0.0767018
LIPID-P-0810	TG(16:0_16:0_24:0)	GL	TG	56	0	936.89459	918.86154	[M+NH4]+	C59H114O6	0.0955804	0.114201	0.0993035	0.104515	0.112277	0.120625	0.142097	0.154615	0.0967442	0.144139	0.089899	0.137221	0.12557	0.129013	0.158389
LIPID-P-0809	TG(16:0_18:0_22:0)	GL	TG	56	0	936.895916	918.86154	[M+NH4]+	C59H114O6	0.117727	0.165878	0.164577	0.164992	0.113907	0.266667	0.246218	0.234615	0.17447	0.240571	0.240404	0.182507	0.212658	0.218734	0.205177
LIPID-P-0804	TG(18:0_18:0_18:0)	GL	TG	54	0	908.864616	890.83024	[M+NH4]+	C57H110O6	1.40521	1.58448	1.62521	1.81295	1.89506	2.31944	2.11441	2.08333	1.93626	2.44648	2.26936	2.05378	1.88354	2.25485	1.91116
LIPID-P-0801	TG(15:0_18:0_20:0)	GL	TG	53	0	894.84344	876.81459	[M+NH4]+	C56H108O6	0.0944148	0.0984221	0.138109	0.11791	0.0762099	0.164792	0.152739	0.155192	0.1323	0.228338	0.20404	0.100486	0.133468	0.179848	0.112176
LIPID-P-0800	TG(16:0_18:0_18:0)	GL	TG	52	0	880.833316	862.79894	[M+NH4]+	C55H106O6	5.1287	5.46351	5.61194	6.69711	8.27305	6.15625	7.04225	6.74038	5.49871	6.80938	5.47475	6.01555	5.45823	6.36962	5.92522
LIPID-P-0798	TG(14:0_18:0_20:0)	GL	TG	52	0	880.833316	862.79894	[M+NH4]+	C55H106O6	0.283633	0.299803	0.352239	0.440386	0.462557	0.377083	0.755347	0.434615	0.398966	0.528033	0.192323	0.303207	0.281519	0.364557	0.358581
LIPID-P-0796	TG(16:0_17:0_18:0)	GL	TG	51	0	866.81531	848.78329	[M+NH4]+	C54H104O6	0.351627	0.258383	0.226866	0.271943	0.391238	0.260417	0.29421	0.234615	0.204444	0.269113	0.323232	0.237123	0.352405	0.287595	0.348993
LIPID-P-0793	TG(16:0_16:0_18:0)	GL	TG	50	0	852.802016	834.76764	[M+NH4]+	C53H102O6	40.6022	39.3491	42.1891	54.4901	71.8288	35.1042	53.7298	35.8654	39.6899	46.9929	16.0606	30.1263	28.1519	27.3418	30.8725
LIPID-P-0792	TG(15:0_16:0_18:0)	GL	TG	49	0	838.78369	820.75199	[M+NH4]+	C52H100O6	4.17678	3.98422	4.55721	4.5865	4.52369	4.125	3.8602	3.05769	4.38243	4.26096	3.43434	3.207	3.80759	3.52405	3.87344
LIPID-P-0834	TG(14:0_16:0_16:1)	GL	TG	46	1	794.723766	776.68939	[M+NH4]+	C49H92O6	14.4148	13.4911	13.4726	17.7372	11.8798	14.1875	27.7517	20	16.9096	28.5423	5.29293	9.77648	10.3291	8.76962	10.1822
LIPID-P-1195	TG(14:1_16:1_22:6)	GL	TG	52	8	864.70544	846.67374	[M+NH4]+	C55H90O6	0.336085	0.33925	0.280597	0.416032	0.291391	0.199167	0.329682	0.156346	0.291473	0.411825	0.144242	0.204082	0.124759	0.253165	0.249281
LIPID-P-1176	TG(18:1_18:2_20:4)	GL	TG	56	7	922.78271	904.75199	[M+NH4]+	C59H100O6	0.235066	0.282051	0.206965	0.183257	0.342333	0.333333	0.292123	0.251923	0.355556	0.360856	0.49899	0.227405	0.28557	0.334177	0.324065
LIPID-P-1172	TG(18:1_18:2_18:4)	GL	TG	54	7	894.75232	876.72069	[M+NH4]+	C57H96O6	23.7008	24.4576	23.2836	21.106	21.5996	29.5833	25.0391	28.6538	26.4599	24.6687	30.303	29.1545	22.6835	28.962	24.3528
LIPID-P-1171	TG(16:0_16:1_22:6)	GL	TG	54	7	894.755066	876.72069	[M+NH4]+	C57H96O6	0.174648	0.236686	0.278607	0.259767	0.201325	0.289583	0.217006	0.309615	0.254264	0.250765	0.323232	0.266278	0.170127	0.249114	0.247363
LIPID-P-1170	TG(16:0_18:2_20:5)	GL	TG	54	7	894.75232	876.72069	[M+NH4]+	C57H96O6	0.514813	0.489152	0.511443	0.572298	0.462557	0.729167	0.696922	0.821154	0.721447	0.77472	0.783838	0.717201	0.629873	0.842532	0.697987
LIPID-P-1169	TG(18:2_18:2_18:3)	GL	TG	54	7	894.755066	876.72069	[M+NH4]+	C57H96O6	72.7538	78.4024	80.597	71.8417	83.3418	53.5417	47.2613	56.7308	55.2972	48.9297	85.3535	81.4383	75.443	94.7848	97.7948
LIPID-P-1167	TG(16:2_18:2_18:3)	GL	TG	52	7	866.72345	848.68939	[M+NH4]+	C55H92O6	4.72074	4.24063	4.81592	4.48503	4.23841	4.9375	3.90193	4.25	4.69251	5.03568	4.14141	4.93683	3.64557	5.20506	5.21572
LIPID-P-1166	TG(16:1_16:1_20:5)	GL	TG	52	7	866.723766	848.68939	[M+NH4]+	C55H92O6	0.108014	0.0796844	0.08	0.0789447	0.0652063	0.186458	0.119353	0.105769	0.126512	0.169011	0.069697	0.115452	0.0635949	0.0826329	0.10278
LIPID-P-1164	TG(14:0_18:3_20:4)	GL	TG	52	7	866.723766	848.68939	[M+NH4]+	C55H92O6	168.626	158.185	180.498	217.149	132.654	320.833	283.777	311.538	297.674	316.004	122.626	227.405	164.456	220.759	183.509
LIPID-P-1152	TG(18:2_18:2_20:2)	GL	TG	56	6	924.80151	906.76764	[M+NH4]+	C59H102O6	0.40408	0.460552	0.490547	0.350076	0.452369	0.464583	0.312989	0.394231	0.360724	0.424057	0.690909	0.542274	0.454684	0.891139	0.613615
LIPID-P-1150	TG(18:0_18:2_20:4)	GL	TG	56	6	924.80151	906.76764	[M+NH4]+	C59H102O6	0.1288	0.176134	0.143881	0.104718	0.240448	0.1075	0.145853	0.131154	0.085168	0.123955	0.270707	0.102041	0.125975	0.139949	0.115628
LIPID-P-1147	TG(17:1_18:1_20:4)	GL	TG	55	6	910.78217	892.75199	[M+NH4]+	C58H100O6	3.14716	3.53057	3.30348	2.23237	2.62863	0.983333	0.95566	0.998077	0.924031	0.813456	0.955556	0.938776	0.656203	1.00658	0.751678
LIPID-P-1145	TG(16:0_16:1_22:5)	GL	TG	54	6	896.770716	878.73634	[M+NH4]+	C57H98O6	0.611948	0.538462	0.505473	0.560122	0.450331	0.7125	0.776213	0.898077	0.81447	0.825688	0.874747	0.894072	0.599494	0.974177	0.594439
LIPID-P-1144	TG(16:0_18:2_20:4)	GL	TG	54	6	896.77222	878.73634	[M+NH4]+	C57H98O6	1.45508	1.50888	1.41294	1.23186	1.70759	1.14583	1.14554	1.28462	1.05013	1.17023	1.57576	1.2206	1.33063	1.49671	1.42857
LIPID-P-1142	TG(18:1_18:2_18:3)	GL	TG	54	6	896.770716	878.73634	[M+NH4]+	C57H98O6	334.143	327.416	322.388	284.12	279.165	329.167	292.123	305.769	314.212	305.81	442.424	384.84	313.924	459.747	377.756
LIPID-P-1139	TG(17:1_18:2_18:3)	GL	TG	53	6	882.74475	864.72069	[M+NH4]+	C56H96O6	6.50801	7.39645	7.20398	6.65652	8.4972	6.27083	5.80073	5.84615	6.05685	5.44343	7.51515	6.95821	6.7443	7.81772	7.72771
LIPID-P-1138	TG(16:0_18:2_18:4)	GL	TG	52	6	868.74237	850.70504	[M+NH4]+	C55H94O6	57.3094	62.3274	61.8905	60.6799	65.0025	49.5833	49.2436	45.9615	45.6848	44.2406	37.1717	43.5374	40.9114	41.519	46.0211
LIPID-P-1196	TG(18:2_18:3_18:3)	GL	TG	54	8	892.739416	874.70504	[M+NH4]+	C57H94O6	341.914	364.892	356.219	328.767	374.936	293.75	275.43	273.077	272.868	252.803	339.394	320.7	324.051	366.582	345.158
LIPID-P-1197	TG(16:1_16:1_22:6)	GL	TG	54	8	892.7251	874.70504	[M+NH4]+	C57H94O6	0.250607	0.2643	0.214925	0.231355	0.252674	0.152292	0.140636	0.167115	0.151938	0.185321	0.198586	0.225462	0.214684	0.243038	0.245446
LIPID-P-1202	TG(16:1_16:1_24:6)	GL	TG	56	8	920.76624	902.73634	[M+NH4]+	C59H98O6	0.0446819	0.0504931	0.0674627	0.0789447	0.0417728	0.137917	0.181951	0.137115	0.136227	0.123547	0.106667	0.107872	0.0939747	0.161013	0.0801534
LIPID-P-1212	TG(18:2_18:3_18:4)	GL	TG	54	9	890.72583	872.68939	[M+NH4]+	C57H92O6	759.592	765.286	790.05	744.8	760.061	741.667	747.001	721.154	692.506	676.86	745.455	717.201	700.759	741.266	688.399
LIPID-P-1014	TG(23:0_18:1_18:2)	GL	TG	59	3	972.89142	954.86154	[M+NH4]+	C62H114O6	0.0666343	0.0717949	0.0855721	0.0692034	0.0666327	0.0425	0.0285863	0.0334615	0.0272868	0.0470948	0.0252525	0.0170068	0.0241013	0.0277468	0.0347076
LIPID-P-1016	TG(18:1_20:1_22:1)	GL	TG	60	3	986.91168	968.87719	[M+NH4]+	C63H116O6	0.101991	0.0863905	0.103085	0.0730594	0.0753948	0.0735417	0.05759	0.0542308	0.0432041	0.0652396	0.0474747	0.0536443	0.0508354	0.0631899	0.0558006
LIPID-P-1017	TG(18:1_18:1_24:1)	GL	TG	60	3	986.9054	968.87719	[M+NH4]+	C63H116O6	0.0693541	0.0495069	0.0587065	0.0610857	0.0423841	0.151042	0.14168	0.101923	0.125478	0.181244	0.112323	0.0719145	0.0546835	0.140962	0.085139
LIPID-P-1020	TG(24:0_18:1_18:2)	GL	TG	60	3	986.91034	968.87719	[M+NH4]+	C63H116O6	0.0650801	0.0733728	0.0837811	0.0817859	0.0764137	0.090625	0.0586333	0.0730769	0.0740052	0.0605505	0.0646465	0.0565598	0.0421266	0.0611646	0.0686481
LIPID-P-1027	TG(14:1_16:1_16:2)	GL	TG	46	4	788.67291	770.64244	[M+NH4]+	C49H86O6	4.15736	3.45168	3.66169	3.77473	2.79165	4.02083	5.34168	4.94231	4.50646	5.68807	1.09091	1.79203	2.28861	1.62835	1.97507
LIPID-P-1028	TG(10:0_18:1_18:3)	GL	TG	46	4	788.67285	770.64244	[M+NH4]+	C49H86O6	0.310831	0.56213	0.439801	0.31862	0.399389	0.664583	0.721961	0.594231	0.446512	0.67686	0.321212	0.258503	0.437468	0.356456	0.249281
LIPID-P-1029	TG(16:1_16:1_16:2)	GL	TG	48	4	816.70532	798.67374	[M+NH4]+	C51H90O6	1.34823	1.53057	1.55622	1.53628	1.19613	1.65208	2.02191	1.39231	1.70336	2.34455	0.482828	0.707483	0.518481	0.836456	0.745925
LIPID-P-1030	TG(14:1_16:1_18:2)	GL	TG	48	4	816.70752	798.67374	[M+NH4]+	C51H90O6	25.255	19.2899	25.8706	26.9914	17.8502	30.8333	33.8028	25.1923	32.8682	50.7645	7.83838	17.8426	17.7215	16.5671	15.2253
LIPID-P-1137	TG(16:1_18:2_18:3)	GL	TG	52	6	868.73779	850.70504	[M+NH4]+	C55H94O6	147.839	136.095	143.682	152.816	110.647	189.375	177.778	171.923	168.682	212.029	93.3333	169.485	130.025	170.937	162.224
LIPID-P-1031	TG(12:0_18:2_18:2)	GL	TG	48	4	816.708116	798.67374	[M+NH4]+	C51H90O6	13.8125	11.9132	13.4527	12.5013	9.78095	16.5833	14.94	13.0577	13.4574	15.8206	6.46465	5.11176	6.62278	6.60253	5.33078
LIPID-P-1033	TG(14:0_16:1_18:3)	GL	TG	48	4	816.708116	798.67374	[M+NH4]+	C51H90O6	93.6377	73.7673	75.6219	87.8742	51.7575	84.7917	98.4872	67.3077	69.0439	102.752	13.0909	39.8445	28.3544	36.0506	26.4621
LIPID-P-1036	TG(14:0_18:2_18:2)	GL	TG	50	4	844.74042	826.70504	[M+NH4]+	C53H94O6	244.779	244.576	210.945	169.051	207.845	155.833	135.211	119.038	128.165	118.451	102.828	84.1594	89.3165	102.481	84.372
LIPID-P-1038	TG(16:1_16:1_18:2)	GL	TG	50	4	844.739416	826.70504	[M+NH4]+	C53H94O6	42.3507	38.0671	42.5871	46.2709	36.6786	59.375	56.5467	41.1538	50.0258	66.055	17.1919	39.4558	30.1772	38.2785	33.9406
LIPID-P-1224	TG(16:1_20:4_20:5)	GL	TG	56	10	916.739416	898.70504	[M+NH4]+	C59H94O6	0.275862	0.398422	0.308458	0.304414	0.360672	0.425	0.536255	0.578846	0.533333	0.534149	0.905051	0.571429	0.625823	0.937722	0.763183
LIPID-P-1223	TG(18:2_18:3_20:5)	GL	TG	56	10	916.739416	898.70504	[M+NH4]+	C59H94O6	0.266149	0.268245	0.300498	0.251649	0.242486	0.252083	0.283777	0.311538	0.299742	0.222222	0.351515	0.289602	0.273418	0.386835	0.310642
LIPID-P-1216	TG(18:2_18:3_20:4)	GL	TG	56	9	918.755066	900.72069	[M+NH4]+	C59H96O6	0.3322	0.475345	0.427861	0.334855	0.472746	0.441667	0.363067	0.544231	0.52093	0.399592	0.686869	0.447036	0.492152	0.563038	0.561841
LIPID-P-1214	TG(16:1_16:2_22:6)	GL	TG	54	9	890.724	872.68939	[M+NH4]+	C57H92O6	0.439048	0.390533	0.326368	0.31862	0.368823	0.297917	0.356808	0.326923	0.326615	0.307849	0.345455	0.345967	0.311899	0.301772	0.325983
LIPID-P-1213	TG(16:0_18:4_20:5)	GL	TG	54	9	890.7179	872.68939	[M+NH4]+	C57H92O6	0.983001	0.972387	1.58607	1.42466	0.621498	2.16667	4.40271	4.09615	2.31525	3.03772	2.32323	3.90671	1.48861	3.96962	3.06807
LIPID-P-1032	TG(12:0_18:1_18:3)	GL	TG	48	4	816.708116	798.67374	[M+NH4]+	C51H90O6	19.1549	19.1519	21.2935	20.2334	17.2185	24.1667	24.8305	22.3077	20.6718	23.8532	8.64646	7.85228	8.76962	9.17468	6.55801
LIPID-P-1135	TG(16:0_16:1_20:5)	GL	TG	52	6	868.739416	850.70504	[M+NH4]+	C55H94O6	573.094	579.882	595.025	554.033	603.158	493.75	492.436	440.385	434.109	413.863	397.98	406.22	417.215	413.165	435.283
LIPID-P-1134	TG(15:1_18:2_18:3)	GL	TG	51	6	854.72162	836.68939	[M+NH4]+	C54H92O6	75.5707	72.3866	64.0796	64.7387	75.3948	47.9167	50.9129	45.3846	43.4109	44.2406	65.4545	66.4723	56.7089	69.0633	66.9223
LIPID-P-1132	TG(12:0_16:0_22:6)	GL	TG	50	6	840.70734	822.67374	[M+NH4]+	C53H90O6	0.359398	0.376726	0.501493	0.324708	0.340295	0.814583	0.488263	0.434615	0.518863	1.18654	0.120202	0.507289	0.435443	0.443544	0.479386
LIPID-P-1087	TG(14:0_18:2_18:3)	GL	TG	50	5	842.723766	824.68939	[M+NH4]+	C53H92O6	121.807	114.793	125.97	104.11	130.616	54.5833	52.5822	47.1154	52.9199	59.5311	34.3434	37.1234	46.7848	50.6329	47.1716
LIPID-P-1086	TG(16:1_16:1_18:3)	GL	TG	50	5	842.71686	824.68939	[M+NH4]+	C53H92O6	56.0466	45.6607	52.4378	85.7433	35.0484	202.083	195.097	131.731	167.442	234.455	26.7677	96.3071	57.4177	82.0253	58.1016
LIPID-P-1085	TG(15:0_16:1_18:4)	GL	TG	49	5	828.70502	810.67374	[M+NH4]+	C52H90O6	58.475	51.4793	56.9154	69.0005	42.5879	104.792	120.396	80	95.0904	129.867	15.8586	50.9232	29.9747	43.9494	32.79
LIPID-P-1083	TG(14:1_16:1_18:3)	GL	TG	48	5	814.692466	796.65809	[M+NH4]+	C51H88O6	1.29189	1.25247	1.20199	2.1309	0.959755	4.64583	4.40271	2.88462	4.2584	5.70846	0.547475	1.23032	1.9119	1.2557	0.964525
LIPID-P-1082	TG(12:0_18:2_18:3)	GL	TG	48	5	814.69049	796.65809	[M+NH4]+	C51H88O6	14.4148	11.8343	14.5075	14.348	11.5945	15.7708	13.7298	11.0385	14.7804	22.4261	5.71717	10.1263	9.96456	12.9823	10.4698
LIPID-P-1081	TG(16:0_16:2_16:3)	GL	TG	48	5	814.692466	796.65809	[M+NH4]+	C51H88O6	0.547839	0.518738	0.551244	0.618975	0.436067	0.647917	0.717788	0.407692	0.527132	1.01733	0.169091	0.274052	0.648101	0.245063	0.205177
LIPID-P-1065	TG(18:1_18:2_20:1)	GL	TG	56	4	928.81982	910.79894	[M+NH4]+	C59H106O6	0.893638	1.03945	1.04279	0.801624	1.04126	1.35625	1.11007	1.09423	1.25685	1.18654	1.33333	1.10982	1.08152	1.74785	1.33078
LIPID-P-1062	TG(18:0_18:1_20:3)	GL	TG	56	4	928.83112	910.79894	[M+NH4]+	C59H106O6	1.67266	1.90138	2.10945	1.42872	2.15996	2.35417	1.91132	2.11538	1.97003	1.84098	3.45455	2.21574	1.66684	2.91646	2.186
LIPID-P-1088	TG(14:1_18:2_18:2)	GL	TG	50	5	842.72583	824.68939	[M+NH4]+	C53H92O6	8.21758	7.29783	9.33333	8.46271	6.86704	15.1458	12.9786	10.5962	14.553	18.3894	7.45455	5.77259	7.21013	6.44051	5.75264
LIPID-P-1060	TG(16:0_18:1_22:3)	GL	TG	56	4	928.83008	910.79894	[M+NH4]+	C59H106O6	16.9403	16.1144	15.5622	14.1654	15.8125	30.4167	24.6218	22.3077	24.8062	23.4455	24.0404	20.6025	15.7772	22.8861	18.5235
LIPID-P-1056	TG(16:0_18:0_20:4)	GL	TG	54	4	900.802016	882.76764	[M+NH4]+	C57H102O6	281.69	278.107	286.567	239.472	256.75	350	308.816	311.538	312.145	297.655	373.737	330.418	283.544	362.532	318.313
LIPID-P-1054	TG(16:0_16:1_22:3)	GL	TG	54	4	900.802016	882.76764	[M+NH4]+	C57H102O6	0.0876153	0.120907	0.148657	0.0683917	0.128986	0.11	0.137715	0.134423	0.151111	0.142712	0.171313	0.180564	0.130633	0.132253	0.13116
LIPID-P-1053	TG(18:1_18:1_18:2)	GL	TG	54	4	900.802016	882.76764	[M+NH4]+	C57H102O6	27.9747	31.5582	30.7463	22.4252	29.1391	16.9792	11.6849	11.5385	15.814	12.4363	25.8586	16.7153	11.2405	20.1519	17.8332
LIPID-P-1050	TG(15:0_19:2_19:2)	GL	TG	53	4	886.78705	868.75199	[M+NH4]+	C56H100O6	0.222438	0.250493	0.222886	0.198884	0.250637	0.107292	0.0886802	0.0840385	0.0773127	0.0882773	0.0918182	0.075413	0.0663291	0.0952911	0.0950144
LIPID-P-1049	TG(17:1_18:1_18:2)	GL	TG	53	4	886.7851	868.75199	[M+NH4]+	C56H100O6	82.1758	89.1519	83.5821	60.071	81.9154	52.5	44.2358	48.0769	45.0646	43.2212	105.657	68.999	57.1139	77.5696	66.3471
LIPID-P-1048	TG(16:0_18:2_18:2)	GL	TG	52	4	872.77008	854.73634	[M+NH4]+	C55H98O6	817.873	836.292	863.682	809.741	872.134	943.75	916.015	836.538	849.612	835.882	828.283	810.496	779.747	830.38	790.029
LIPID-P-1044	TG(16:1_18:1_18:2)	GL	TG	52	4	872.77045	854.73634	[M+NH4]+	C55H98O6	83.3414	87.1795	89.3532	87.8742	90.0662	90.625	73.4481	77.1154	71.7313	78.0836	65.2525	78.3285	74.9367	88.9114	92.4257
LIPID-P-1043	TG(16:1_17:1_18:2)	GL	TG	51	4	858.75183	840.72069	[M+NH4]+	C54H96O6	11.9475	10.0986	11.0647	12.6433	7.76363	16.5625	18.5081	16.7885	15.5659	21.6106	5.15152	14.2468	8.50633	13.5899	10.9492
LIPID-P-1058	TG(17:0_19:2_19:2)	GL	TG	55	4	914.81628	896.78329	[M+NH4]+	C58H104O6	0.249636	0.283037	0.330348	0.202943	0.287315	0.100833	0.0841941	0.0813462	0.0765891	0.085423	0.0685859	0.0741497	0.0592405	0.064	0.0552253
LIPID-P-1011	TG(18:1_20:1_20:1)	GL	TG	58	3	958.880266	940.84589	[M+NH4]+	C61H112O6	0.0117533	0.0179487	0.00991045	0.0146119	0.0133469	0.0210417	0.0223266	0.0169231	0.0174677	0.0146789	0.0275758	0.0169096	0.0162025	0.0213671	0.0179291
LIPID-P-1089	TG(12:0_16:0_22:5)	GL	TG	50	5	842.72583	824.68939	[M+NH4]+	C53H92O6	46.4303	46.7456	47.9602	50.3298	52.3688	36.25	38.1847	26.9231	34.1085	40.7747	25.8586	27.9883	29.1646	31.5949	31.256
LIPID-P-1094	TG(16:1_17:1_18:3)	GL	TG	51	5	856.7395	838.70504	[M+NH4]+	C54H94O6	47.2074	49.9014	47.9602	42.0091	47.0708	48.3333	44.0271	40.1923	42.1705	42.2018	47.6768	36.5403	30.9873	43.3418	37.7756
LIPID-P-1131	TG(14:0_16:1_20:5)	GL	TG	50	6	840.70697	822.67374	[M+NH4]+	C53H90O6	271.977	268.245	250.746	237.443	281.202	109.375	109.338	87.3077	109.767	101.325	70.7071	67.4441	74.9367	78.3797	69.7987
LIPID-P-1128	TG(16:0_18:2_16:4)	GL	TG	50	6	840.70734	822.67374	[M+NH4]+	C53H90O6	56.9208	58.7771	62.4876	56.621	61.1309	43.5417	49.035	38.0769	41.7571	46.0754	26.6667	27.5996	28.3544	27.7468	26.8456
LIPID-P-1127	TG(14:1_18:2_18:3)	GL	TG	50	6	840.70367	822.67374	[M+NH4]+	C53H90O6	24.6722	22.6824	23.2836	23.1355	24.2486	16.8125	17.2353	13.9423	16.2894	22.4261	7.59596	11.5646	11.9494	12.557	12.2531
LIPID-P-1117	TG(18:2_18:2_20:1)	GL	TG	56	5	926.81641	908.78329	[M+NH4]+	C59H104O6	4.52647	4.43787	4.59701	3.91679	3.892	6.625	4.13146	4.5	4.75452	5.01529	4.72727	3.67347	2.75443	4.94177	3.77756
LIPID-P-1116	TG(18:0_18:1_20:4)	GL	TG	56	5	926.81738	908.78329	[M+NH4]+	C59H104O6	0.0848956	0.0944773	0.107662	0.0963978	0.0713194	0.109375	0.0982786	0.0896154	0.0791731	0.0762487	0.100404	0.112148	0.099443	0.135696	0.126366
LIPID-P-1113	TG(18:0_18:3_20:2)	GL	TG	56	5	926.817666	908.78329	[M+NH4]+	C59H104O6	0.237008	0.216963	0.284577	0.199493	0.211921	0.260417	0.210746	0.294231	0.258398	0.269113	0.549495	0.47036	0.299747	0.619747	0.450623
LIPID-P-1111	TG(18:1_18:2_20:2)	GL	TG	56	5	926.81464	908.78329	[M+NH4]+	C59H104O6	3.49684	3.35306	3.74129	3.38914	4.07539	4.04167	3.23422	2.96154	3.55556	2.99694	4.0404	3.77065	3.8481	5.1443	4.69799
LIPID-P-1109	TG(19:1_18:2_18:2)	GL	TG	55	5	912.79803	894.76764	[M+NH4]+	C58H102O6	0.470131	0.798817	0.797015	0.576357	1.0056	0.516667	0.3735	0.507692	0.477519	0.343527	0.813131	0.599611	0.827342	0.870886	0.770853
LIPID-P-1092	TG(15:0_18:2_18:3)	GL	TG	51	5	856.7356	838.70504	[M+NH4]+	C54H94O6	5.76979	5.97633	5.55224	5.19533	6.31686	4.10417	3.735	3.90385	3.0801	3.42508	6.14141	6.37512	6.64304	8.54684	7.86194
LIPID-P-1106	TG(16:1_18:1_20:3)	GL	TG	54	5	898.786366	880.75199	[M+NH4]+	C57H100O6	0.258378	0.426036	0.286567	0.371385	0.275089	0.53125	0.398539	0.301923	0.301809	0.670744	0.309091	0.417881	0.334177	0.44557	0.289549
LIPID-P-1104	TG(18:1_18:2_18:2)	GL	TG	54	5	898.786366	880.75199	[M+NH4]+	C57H100O6	24.0894	33.432	26.8657	22.9325	26.6938	29.5833	16.0668	26.1538	25.4264	26.5036	47.6768	39.9417	34.1266	59.9494	44.8706
LIPID-P-1101	TG(17:1_18:2_18:2)	GL	TG	53	5	884.770714	866.73634	[M+NH4]+	C56H98O6	9.90772	9.47732	9.8806	8.87874	12.1243	5.78125	5.03912	5.29808	4.87855	4.8318	8.68687	7.09427	7.6962	9.04304	9.12752
LIPID-P-1100	TG(16:0_17:1_20:4)	GL	TG	53	5	884.77124	866.73634	[M+NH4]+	C56H98O6	2.46722	2.42604	2.32836	2.27296	2.36373	0.725	0.719875	0.671154	0.746253	0.629969	0.470707	0.322643	0.500253	0.473924	0.410355
LIPID-P-1099	TG(14:0_16:0_22:5)	GL	TG	52	5	870.755066	852.72069	[M+NH4]+	C55H96O6	11.0345	11.4596	13.6119	11.7098	14.8344	8.70833	8.22118	8.30769	7.52455	7.88991	6.86869	7.52187	8.91139	8.93165	9.39597
LIPID-P-1098	TG(16:0_16:1_20:4)	GL	TG	52	5	870.755066	852.72069	[M+NH4]+	C55H96O6	0.425449	0.516765	0.481592	0.391679	0.64595	0.3375	0.398539	0.323077	0.341085	0.279307	0.226263	0.338192	0.344304	0.303797	0.454458
LIPID-P-1097	TG(16:1_18:1_18:3)	GL	TG	52	5	870.74597	852.72069	[M+NH4]+	C55H96O6	299.174	287.968	312.438	292.237	328.069	304.167	281.69	276.923	258.398	260.958	220.202	221.574	218.734	251.139	255.034
LIPID-P-1096	TG(16:0_18:2_18:3)	GL	TG	52	5	870.75208	852.72069	[M+NH4]+	C55H96O6	293.346	297.83	320.398	298.326	338.258	229.167	217.006	203.846	191.421	190.01	181.616	198.251	228.861	220.759	241.611
LIPID-P-1095	TG(16:1_18:2_18:2)	GL	TG	52	5	870.75372	852.72069	[M+NH4]+	C55H96O6	147.644	144.97	160.199	140.03	165.053	92.5	90.3495	89.6154	86.7183	77.5739	87.5758	91.3508	99.9494	102.278	104.506
LIPID-P-1105	TG(16:0_18:1_20:4)	GL	TG	54	5	898.786366	880.75199	[M+NH4]+	C57H100O6	0.227295	0.349112	0.294527	0.263825	0.354559	0.40625	0.346375	0.386538	0.378295	0.334353	0.49697	0.344023	0.301772	0.368608	0.419942
LIPID-P-1010	TG(18:1_18:2_22:0)	GL	TG	58	3	958.8761	940.84589	[M+NH4]+	C61H112O6	0.279747	0.289941	0.41194	0.271943	0.266938	0.302083	0.225352	0.219231	0.219121	0.256881	0.307071	0.266278	0.265316	0.398987	0.381592
LIPID-P-1003	TG(21:0_18:1_18:2)	GL	TG	57	3	944.86401	926.83024	[M+NH4]+	C60H110O6	0.168043	0.154832	0.177313	0.147133	0.211921	0.24375	0.141054	0.126346	0.190801	0.149643	0.307071	0.242954	0.216709	0.390886	0.302972
LIPID-P-0872	TG(18:0_20:1_22:0)	GL	TG	60	1	990.942864	972.90849	[M+NH4]+	C63H120O6	0.0196212	0.0163314	0.0360199	0.0371385	0.020377	0.03875	0.0507042	0.0482692	0.037416	0.0552497	0.0130909	0.0215743	0.0267342	0.0165468	0.0216683
LIPID-P-0884	TG(14:0_14:1_16:1)	GL	TG	44	2	764.67267	746.64244	[M+NH4]+	C47H86O6	2.35066	2.85996	2.80597	3.30797	2.77127	3.04167	3.94366	3.07692	3.18346	4.28135	2.48485	2.3518	2.32911	1.97468	2.24353
LIPID-P-0885	TG(10:0_16:0_18:2)	GL	TG	44	2	764.672	746.64244	[M+NH4]+	C47H86O6	0.493443	0.60355	0.658706	0.608828	0.472746	0.839583	1.18936	0.823077	1.11421	1.98981	0.0884848	0.493683	0.690633	0.457722	0.383509
LIPID-P-0886	TG(12:0_14:0_18:2)	GL	TG	44	2	764.67566	746.64244	[M+NH4]+	C47H86O6	0.571151	0.994083	1.05075	0.434297	1.20428	0.860417	0.989045	0.946154	0.855814	0.835882	0.359596	0.748299	0.565063	0.57519	0.32023
LIPID-P-0890	TG(15:0_14:1_16:1)	GL	TG	45	2	778.69275	760.65809	[M+NH4]+	C48H88O6	0.429335	0.406312	0.581095	0.42415	0.676516	0.35	0.448618	0.482692	0.429974	0.519878	0.670707	0.266278	0.567089	0.230886	0.53116
LIPID-P-0892	TG(14:1_16:0_16:1)	GL	TG	46	2	792.708116	774.67374	[M+NH4]+	C49H90O6	10.5488	9.30966	14.5672	17.8792	9.86246	19.3125	30.0469	24.8077	26.0465	39.1437	3.67677	13.9553	12.1114	10.4304	13.5762
LIPID-P-0893	TG(12:0_16:0_18:2)	GL	TG	46	2	792.70697	774.67374	[M+NH4]+	C49H90O6	4.3322	6.39053	7.40299	5.86504	5.78706	3.97917	4.92436	5.86538	4.94057	7.07441	1.29293	4.00389	3.42278	2.95696	4.58293
LIPID-P-0894	TG(14:0_14:1_18:1)	GL	TG	46	2	792.708116	774.67374	[M+NH4]+	C49H90O6	3.49684	2.48521	3.76119	5.76357	1.97249	8.29167	11.0172	10.0769	9.15762	13.5984	3.67677	5.07289	4.63797	4.82025	5.13902
LIPID-P-0867	TG(16:0_20:1_22:0)	GL	TG	58	1	962.911566	944.87719	[M+NH4]+	C61H116O6	0.0862555	0.0891519	0.222886	0.292237	0.100458	0.333333	0.317162	0.336538	0.274935	0.456677	0.149697	0.169874	0.179241	0.19362	0.190796
LIPID-P-0901	TG(16:0_16:1_16:1)	GL	TG	48	2	820.739416	802.70504	[M+NH4]+	C51H94O6	155.804	117.357	132.338	539.827	101.07	935.417	1274.91	698.077	899.225	1435.27	24.8485	474.247	186.532	336.203	260.786
LIPID-P-0903	TG(14:0_16:1_18:1)	GL	TG	48	2	820.739416	802.70504	[M+NH4]+	C51H94O6	45.8475	32.3471	42.1891	67.377	28.9353	125	145.018	97.5	123.204	190.418	27.2727	68.8047	54.2785	63.3924	56.1841
LIPID-P-0906	TG(16:0_16:1_17:1)	GL	TG	49	2	834.755064	816.72069	[M+NH4]+	C52H96O6	4.00194	3.31361	4.0597	5.60122	2.66938	8.6875	11.4345	8.42308	8.06202	13.6799	2.18182	5.77259	4.39494	5.06329	5.3883
LIPID-P-0907	TG(15:0_16:0_18:2)	GL	TG	49	2	834.75488	816.72069	[M+NH4]+	C52H96O6	2.15639	2.5641	2.86567	2.73973	2.20071	1.2625	1.74022	1.88654	1.43876	2.87462	1.36162	2.54616	2.47089	2.75443	3.45158
LIPID-P-0908	TG(15:0_16:1_18:1)	GL	TG	49	2	834.75488	816.72069	[M+NH4]+	C52H96O6	2.89461	1.78501	2.90547	2.19178	2.34335	2.85417	3.10902	2.5	1.66615	3.36391	0.80404	3.38192	2.34937	3.70633	3.43241
LIPID-P-0910	TG(16:0_16:1_18:1)	GL	TG	50	2	848.770716	830.73634	[M+NH4]+	C53H98O6	2758.62	2623.27	2567.16	3693.56	2200.71	5270.83	5863.33	4576.92	5416.02	6177.37	1204.04	3731.78	3058.23	3625.32	3202.3
LIPID-P-0911	TG(14:0_18:0_18:2)	GL	TG	50	2	848.770716	830.73634	[M+NH4]+	C53H98O6	58.6693	54.4379	58.5075	54.7945	53.1839	87.2917	75.5347	64.2308	77.7261	82.3649	81.4141	64.3343	65.4177	71.4937	62.7037
LIPID-P-0912	TG(16:0_17:1_18:1)	GL	TG	51	2	862.78485	844.75199	[M+NH4]+	C54H100O6	23.7008	23.4714	25.8706	27.6002	23.026	39.5833	38.8106	30.9615	33.6951	32.6198	25.6566	31.2925	28.7595	29.9747	33.7488
LIPID-P-0913	TG(15:0_17:0_19:2)	GL	TG	51	2	862.78485	844.75199	[M+NH4]+	C54H100O6	2.25352	2.03156	2.36816	2.43531	1.95008	2.97917	2.79604	2.38462	2.68734	2.65036	3.77778	3.45967	3.30127	3.94937	3.93097
LIPID-P-0902	TG(14:0_16:0_18:2)	GL	TG	48	2	820.739416	802.70504	[M+NH4]+	C51H94O6	15.561	16.0158	17.8308	17.3313	18.4208	10.1042	11.7267	10.3269	10.7907	15.5759	2.38384	6.06414	8.72911	6.35949	7.4976
LIPID-P-0915	TG(16:0_18:1_18:1)	GL	TG	52	2	876.80182	858.76764	[M+NH4]+	C55H102O6	678.97	692.308	713.433	651.446	621.498	884.375	861.763	796.154	775.194	784.913	794.949	771.623	751.392	786.835	720.038
LIPID-P-0865	TG(16:0_24:0_18:1)	GL	TG	58	1	962.91071	944.87719	[M+NH4]+	C61H116O6	0.160078	0.136884	0.200995	0.304414	0.141824	0.55625	0.598852	0.569231	0.380362	0.599388	0.238384	0.252672	0.328101	0.263291	0.289549
LIPID-P-0856	TG(18:0_18:1_20:0)	GL	TG	56	1	934.87579	916.84589	[M+NH4]+	C59H112O6	0.330257	0.280079	0.433831	0.411974	0.313805	0.66875	0.822118	0.623077	0.640827	0.811417	0.515152	0.45481	0.494177	0.642025	0.479386
LIPID-P-1041	TG(16:0_16:1_18:3)	GL	TG	50	4	844.739416	826.70504	[M+NH4]+	C53H94O6	1480.33	1495.07	1468.66	1810.25	1324.5	2416.67	2649.97	1942.31	2170.54	2711.52	636.364	1574.34	1225.32	1480.51	1208.05
LIPID-P-0858	TG(16:0_18:1_22:0)	GL	TG	56	1	934.880266	916.84589	[M+NH4]+	C59H112O6	0.804274	0.593688	0.736318	1.20751	0.735609	2.54167	3.04643	2.05769	2.10853	2.71152	1.21818	1.21477	1.44608	1.52101	1.29626
LIPID-P-0847	TG(16:0_18:0_18:1)	GL	TG	52	1	878.81744	860.78329	[M+NH4]+	C55H104O6	159.106	148.718	134.527	194.419	215.996	155.833	250.391	167.115	185.013	171.254	68.2828	119.728	155.544	120.304	148.035
LIPID-P-0848	TG(16:0_16:1_20:0)	GL	TG	52	1	878.817666	860.78329	[M+NH4]+	C55H104O6	0.349684	0.254438	0.292537	0.698123	0.317881	1.12917	2.77517	1.34231	1.54419	2.01631	0.210101	0.645287	0.506329	0.617722	0.584851
LIPID-P-0849	TG(17:0_18:0_18:1)	GL	TG	53	1	892.83057	874.79894	[M+NH4]+	C56H106O6	0.831472	0.794872	0.827861	1.03501	1.34692	0.964583	1.24152	0.911538	0.847545	0.915392	0.925253	0.798834	1.01873	0.957975	1.02205
LIPID-P-0851	TG(16:0_18:0_20:1)	GL	TG	54	1	906.84711	888.81459	[M+NH4]+	C57H108O6	0.0503157	0.0473373	0.0610945	0.0547945	0.0872134	0.0625	0.118936	0.0736538	0.10646	0.0784913	0.0624242	0.0614189	0.0611646	0.076962	0.0767018
LIPID-P-0852	TG(18:0_18:0_18:1)	GL	TG	54	1	906.848966	888.81459	[M+NH4]+	C57H108O6	5.41039	4.59566	4.74627	5.74328	6.56139	7.52083	7.90819	8.04808	6.62532	7.97146	5.55556	5.38387	7.02785	7.16962	6.27037
LIPID-P-0853	TG(16:0_20:0_18:1)	GL	TG	54	1	906.84589	888.81459	[M+NH4]+	C57H108O6	14.9199	10.7101	11.7214	21.5119	14.2231	31.4583	51.3302	31.3462	39.6899	38.3282	17.5354	21.7687	23.2911	24.3038	21.2848
LIPID-P-0854	TG(15:0_16:0_24:1)	GL	TG	55	1	920.85815	902.83024	[M+NH4]+	C58H110O6	0.0728509	0.0670611	0.0821891	0.0994419	0.134284	0.16125	0.198852	0.144423	0.21292	0.162691	0.0789899	0.0847425	0.108152	0.134076	0.145542
LIPID-P-0855	TG(16:0_18:1_21:0)	GL	TG	55	1	920.85529	902.83024	[M+NH4]+	C58H110O6	0.157746	0.133925	0.181493	0.235413	0.207845	0.247917	0.28169	0.244231	0.260465	0.252803	0.149293	0.164431	0.222785	0.269367	0.228188
LIPID-P-1009	TG(18:1_18:1_22:1)	GL	TG	58	3	958.87683	940.84589	[M+NH4]+	C61H112O6	0.18067	0.179093	0.185075	0.189751	0.146918	0.429167	0.434011	0.328846	0.336951	0.381244	0.593939	0.275996	0.192203	0.589367	0.391179
LIPID-P-0916	TG(16:0_18:0_18:2)	GL	TG	52	2	876.79034	858.76764	[M+NH4]+	C55H102O6	20.7868	22.6824	22.6866	24.5561	27.1014	22.0833	25.0391	21.9231	21.292	23.6493	9.71717	17.3372	18.1266	17.2962	22.2435
LIPID-P-0921	TG(17:0_18:1_18:1)	GL	TG	53	2	890.786364	872.78329	[M+NH4]+	C56H104O6	14.1428	15.1085	15.3831	13.2522	15.9552	19.6875	14.001	12.9423	15.0698	13.8022	19.3131	14.208	13.4684	18.4304	14.0748
LIPID-P-0971	TG(15:0_16:1_18:2)	GL	TG	49	3	832.73694	814.70504	[M+NH4]+	C52H94O6	7.20738	8.69822	8.53731	7.95535	9.08813	6.8125	6.65623	5.96154	5.45736	7.40061	2.22222	5.6171	4.07089	5.63038	6.21285
LIPID-P-0972	TG(14:0_17:1_18:2)	GL	TG	49	3	832.73694	814.70504	[M+NH4]+	C52H94O6	3.38028	2.68245	3.18408	2.98326	3.32145	1.65208	2.14919	1.59615	1.51731	2.83384	0.616162	0.971817	1.26177	1.04911	1.42282
LIPID-P-0973	TG(16:1_16:1_18:1)	GL	TG	50	3	846.75299	828.72069	[M+NH4]+	C53H96O6	114.036	105.128	114.428	217.149	81.3041	472.917	440.271	313.462	413.437	517.839	103.838	213.8	143.19	196.253	152.253
LIPID-P-0976	TG(16:0_16:1_18:2)	GL	TG	50	3	846.755066	828.72069	[M+NH4]+	C53H96O6	264.206	236.686	258.706	326.738	228.222	470.833	519.562	376.923	498.191	680.938	81.6162	330.418	249.114	295.696	302.972
LIPID-P-0977	TG(16:1_17:1_18:1)	GL	TG	51	3	860.7666	842.73634	[M+NH4]+	C54H98O6	0.810102	0.966469	1.13831	1.27651	0.603158	2.05208	2.04695	1.89423	1.75711	2.60958	0.781818	1.71623	1.13823	1.61215	1.38639
LIPID-P-0978	TG(15:0_18:1_18:2)	GL	TG	51	3	860.76984	842.73634	[M+NH4]+	C54H98O6	1.21807	1.83235	1.45871	1.35363	1.7137	1.16875	0.928534	0.851923	0.828941	1.03976	2.26263	2.11856	1.78633	3.22025	2.78044
LIPID-P-0979	TG(16:0_17:1_18:2)	GL	TG	51	3	860.77283	842.73634	[M+NH4]+	C54H98O6	20.204	19.6844	20.0995	20.4972	25.0637	13.3125	15.4199	13.3462	12.8992	13.2722	9.07071	12.6725	12.3342	12.1722	13.7105
LIPID-P-0981	TG(16:1_18:1_18:1)	GL	TG	52	3	874.78491	856.75199	[M+NH4]+	C55H100O6	56.338	54.8323	53.1343	62.1005	38.92	138.958	109.755	120.769	114.109	119.47	151.919	104.373	70.0759	118.481	93.768
LIPID-P-0970	TG(16:1_16:1_17:1)	GL	TG	49	3	832.73663	814.70504	[M+NH4]+	C52H94O6	3.92424	3.32347	4.0597	4.75901	2.17015	8.61458	11.3719	6.98077	8.81654	11.4169	1.53535	3.87755	3.47342	3.57468	4.01726
LIPID-P-0982	TG(16:0_18:1_18:2)	GL	TG	52	3	874.78589	856.75199	[M+NH4]+	C55H100O6	231.18	256.41	266.667	215.119	254.712	272.917	204.486	219.231	221.189	205.912	270.707	229.349	247.089	273.418	278.044
LIPID-P-0984	TG(17:1_18:1_18:1)	GL	TG	53	3	888.802014	870.76764	[M+NH4]+	C56H102O6	8.90724	10.0592	8.94527	7.35667	9.2919	11.4583	8.39854	8.50962	8.74419	8.78695	12.8283	10.7872	8.3443	12.8608	11.4094
LIPID-P-0987	TG(17:0_18:1_18:2)	GL	TG	53	3	888.8028	870.76764	[M+NH4]+	C56H102O6	10.1603	11.8343	10.6866	8.40183	9.5568	10.4375	8.40897	7.75	8.16537	8.27727	12.202	12.4587	10.1468	15.3114	12.9818
LIPID-P-0988	TG(18:1_18:1_18:1)	GL	TG	54	3	902.81805	884.78329	[M+NH4]+	C57H104O6	64.4327	72.9783	63.9468	53.7798	52.2328	104.861	69.5529	79.487	74.4186	75.4332	169.024	91.3508	52.1858	142.447	95.2383
LIPID-P-0990	TG(18:0_18:1_18:2)	GL	TG	54	3	902.817666	884.78329	[M+NH4]+	C57H104O6	34.1914	39.2505	36.4179	24.1502	31.5843	35.4167	22.1179	25	32.0413	28.1346	47.6768	35.5685	35.038	47.1899	41.2272
LIPID-P-0994	TG(18:1_18:1_19:1)	GL	TG	55	3	916.8194	898.79894	[M+NH4]+	C58H106O6	0.650801	0.926036	0.896517	0.643328	0.844626	1.00313	0.826291	0.644231	0.905426	0.978593	1.27273	1.30224	1.00759	1.68101	1.23682
LIPID-P-0997	TG(18:1_18:2_20:0)	GL	TG	56	3	930.848966	912.81459	[M+NH4]+	C59H108O6	1.52695	1.95069	1.76318	1.4206	1.6485	3.02083	1.95097	1.90577	2.35659	2.18145	2.36364	2.07969	1.72759	3.17975	2.43528
LIPID-P-0999	TG(18:1_18:1_20:1)	GL	TG	56	3	930.8479	912.81459	[M+NH4]+	C59H108O6	2.48664	2.91913	2.46766	1.77372	1.77891	5.14583	2.83777	3.38462	3.24548	3.62895	12.8283	5.36443	1.80051	11.362	5.04314
LIPID-P-1001	TG(20:1_18:2_18:0)	GL	TG	56	3	930.84247	912.81459	[M+NH4]+	C59H108O6	0.13016	0.191913	0.173134	0.0963978	0.213958	0.2625	0.180073	0.159808	0.223256	0.220183	0.357576	0.289602	0.220759	0.396962	0.235858
LIPID-P-0983	TG(14:0_18:1_20:2)	GL	TG	52	3	874.786366	856.75199	[M+NH4]+	C55H100O6	0.0963575	0.106509	0.108856	0.13171	0.0904738	0.0866667	0.0751174	0.0773077	0.0663566	0.107849	0.0418182	0.062585	0.108962	0.035038	0.0385427
LIPID-P-0920	TG(16:0_16:1_20:1)	GL	TG	52	2	876.802016	858.76764	[M+NH4]+	C55H102O6	0.115396	0.131361	0.0887562	0.320649	0.079674	0.385417	0.400626	0.311538	0.367959	0.426096	0.107071	0.217687	0.16081	0.130633	0.129434
LIPID-P-0969	TG(16:0_14:1_18:2)	GL	TG	48	3	818.72034	800.68939	[M+NH4]+	C51H92O6	136.377	125.247	128.358	142.669	142.231	66.875	87.6369	69.4231	75.0388	94.1896	16.0808	43.5374	49.0127	37.8734	45.0623
LIPID-P-0965	TG(14:1_16:1_18:1)	GL	TG	48	3	818.723766	800.68939	[M+NH4]+	C51H92O6	2.35066	2.42604	3.04478	3.93709	1.40397	7.64583	6.6145	5.86538	7.27649	9.27625	2.48485	2.89602	3.11899	3.62532	2.81879
LIPID-P-0922	TG(16:0_18:1_19:1)	GL	TG	53	2	890.8161	872.78329	[M+NH4]+	C56H104O6	8.10102	7.63314	8.99502	7.97565	8.78248	9.25	9.20188	8.01923	7.73127	7.54332	4.58586	5.67541	5.56962	6.29873	7.13327
LIPID-P-0923	TG(18:0_18:1_18:1)	GL	TG	54	2	904.833316	886.79894	[M+NH4]+	C57H106O6	89.558	92.7022	87.3632	71.8417	79.2664	161.042	123.109	136.731	125.478	139.857	195.96	125.364	100.051	171.949	129.051
LIPID-P-0924	TG(16:0_18:1_20:1)	GL	TG	54	2	904.83606	886.79894	[M+NH4]+	C57H106O6	6.74114	6.80473	6.76617	8.68595	6.13347	19.7708	19.927	17.1731	19.1421	20.999	18.202	15.5102	11.3215	16.8101	13.7296
LIPID-P-0925	TG(16:1_18:0_20:1)	GL	TG	54	2	904.81213	886.79894	[M+NH4]+	C57H106O6	9.65517	9.56607	9.29353	11.3851	7.98777	26.875	27.9604	24.4231	25.6331	28.7462	24.4444	20.7969	16.1823	24.3038	18.8686
LIPID-P-0927	TG(16:0_16:1_22:1)	GL	TG	54	2	904.833316	886.79894	[M+NH4]+	C57H106O6	0.0608062	0.0378698	0.0338308	0.0623034	0.0289353	0.119375	0.126239	0.0792308	0.111628	0.156371	0.0545455	0.051312	0.0522532	0.0793924	0.0627037
LIPID-P-0928	TG(15:0_18:1_22:1)	GL	TG	55	2	918.84167	900.81459	[M+NH4]+	C58H108O6	1.84556	2.05128	2.14925	1.65195	2.42486	2.95833	2.12833	1.80577	2.37726	2.0999	2.14141	1.56851	1.47241	1.84101	1.83126
LIPID-P-0933	TG(18:0_18:1_20:1)	GL	TG	56	2	932.8656	914.83024	[M+NH4]+	C59H110O6	0.221467	0.21499	0.218905	0.235413	0.240448	0.43125	0.369327	0.307692	0.287339	0.318043	0.583838	0.338192	0.249114	0.508354	0.331735
LIPID-P-0934	TG(18:0_18:2_20:0)	GL	TG	56	2	932.864616	914.83024	[M+NH4]+	C59H110O6	3.65226	3.78698	3.60199	3.63267	2.50637	10.6458	9.26448	8.71154	7.42119	10.1325	17.1515	8.94072	4.03038	17.0127	9.10834
LIPID-P-0935	TG(16:0_18:1_22:1)	GL	TG	56	2	932.86023	914.83024	[M+NH4]+	C59H110O6	0.5051	0.34714	0.441791	0.685946	0.287315	1.28125	1.9927	1.26154	1.52972	2.18145	0.559596	0.794947	0.631899	0.887089	0.692234
LIPID-P-0937	TG(15:0_18:1_24:1)	GL	TG	57	2	946.87158	928.84589	[M+NH4]+	C60H112O6	0.115007	0.141617	0.172139	0.131913	0.139582	0.214583	0.186124	0.131154	0.181705	0.155759	0.154747	0.131973	0.0850633	0.170937	0.118504
LIPID-P-0939	TG(22:0_18:1_18:1)	GL	TG	58	2	960.89227	942.86154	[M+NH4]+	C61H114O6	0.617776	0.516765	0.877612	1.0066	0.491085	1.70208	1.82994	1.40962	1.31059	1.91641	2.20202	1.47133	0.739241	2.47089	1.7373
LIPID-P-0940	TG(18:0_22:0_18:2)	GL	TG	58	2	960.89301	942.86154	[M+NH4]+	C61H114O6	0.101214	0.116174	0.342289	0.219178	0.128986	0.227083	0.223266	0.282692	0.168475	0.405708	0.128283	0.179592	0.131646	0.165063	0.306807
LIPID-P-0944	TG(23:0_18:1_18:1)	GL	TG	59	2	974.90228	956.87719	[M+NH4]+	C62H116O6	0.034677	0.034714	0.0316418	0.0408929	0.0331126	0.0421875	0.0689619	0.0518269	0.0578811	0.0582059	0.0247475	0.0158406	0.0176203	0.0198481	0.0212848
LIPID-P-0945	TG(24:0_18:1_18:1)	GL	TG	60	2	988.92389	970.89284	[M+NH4]+	C63H118O6	0.155804	0.139842	0.180896	0.190969	0.123281	0.364583	0.352634	0.319231	0.27907	0.377166	0.333333	0.227405	0.148658	0.334177	0.264621
LIPID-P-0957	TG(10:0_16:0_18:3)	GL	TG	44	3	762.65912	744.62679	[M+NH4]+	C47H84O6	0.86644	0.820513	1.00896	0.811771	0.827305	1.20833	2.05321	1.65	0.911628	1.89399	0.454545	0.857143	1.13418	0.589367	0.598274
LIPID-P-0960	TG(14:1_16:1_16:1)	GL	TG	46	3	790.68787	772.65809	[M+NH4]+	C49H88O6	1.59689	1.55424	1.23383	1.02892	1.19409	1.64583	1.75483	2.44231	2.37726	2.56881	1.07273	1.16812	1.8957	0.92962	0.84372
LIPID-P-0961	TG(12:0_16:1_18:2)	GL	TG	46	3	790.69464	772.65809	[M+NH4]+	C49H88O6	0.9966	0.887574	1.21592	0.767123	1.17168	1.25833	1.51695	1.27885	1.39535	1.56575	0.591919	0.750243	0.907342	0.862785	0.849473
LIPID-P-0962	TG(10:0_18:1_18:2)	GL	TG	46	3	790.69043	772.65809	[M+NH4]+	C49H88O6	0.429335	0.368836	0.467662	0.454592	0.684666	0.722917	1.03078	0.653846	0.684238	1.37411	0.321212	0.586978	0.492152	0.51443	0.375839
LIPID-P-0966	TG(14:0_16:1_18:2)	GL	TG	48	3	818.723766	800.68939	[M+NH4]+	C51H92O6	4.91501	4.28008	6.12935	6.16946	4.9516	8.33333	6.76056	6.09615	7.06977	9.45973	1.99596	4.47036	5.50886	3.80759	4.25695
LIPID-P-1035	TG(15:0_16:1_18:3)	GL	TG	49	4	830.72632	812.68939	[M+NH4]+	C52H92O6	94.2205	98.8166	91.7413	96.8037	102.292	63.75	82.6291	54.0385	69.4574	83.1804	24.2424	56.5598	49.8228	48.8101	54.65
LIPID-N-0971	LNAPE(20:5/N-18:2)	GP	LNAPE	38	7	760.491731	761.499556	[M-H]-	C43H72NO8P	0.304031	0.351085	0.295522	0.306443	0.341314	0.470833	0.274387	0.484615	0.294574	0.414883	0.926263	0.729835	1.2557	0.596456	0.74976
LIPID-N-0958	LNAPE(16:1/N-16:0)	GP	LNAPE	32	1	688.491731	689.499556	[M-H]-	C37H72NO8P	3.11802	2.39645	2.47761	4.18062	2.87315	9.0625	8.68023	9.10577	8.31008	9.26606	4.57576	5.28669	11.6456	7.57468	4.44871
LIPID-N-0959	LNAPE(16:0/N-18:1)	GP	LNAPE	34	1	716.523031	717.530856	[M-H]-	C39H76NO8P	86.5469	79.8817	74.5274	79.5535	85.1758	112.5	105.373	95.3846	96.0207	112.13	102.02	85.034	111.392	105.316	83.3174
LIPID-N-0957	LNAPE(16:0/N-16:0)	GP	LNAPE	32	0	690.507381	691.515206	[M-H]-	C37H74NO8P	0.0718796	0.047929	0.0528358	0.0400812	0.0555273	0.107292	0.109546	0.0705769	0.063876	0.0702345	0.0766667	0.0461613	0.536709	0.119494	0.139981
LIPID-N-0964	LNAPE(18:1/N-18:2)	GP	LNAPE	36	3	740.523031	741.530856	[M-H]-	C41H76NO8P	101.991	82.5444	76.0199	84.6271	74.9873	102.396	79.9165	74.3269	83.5142	85.2192	107.071	92.6142	113.418	132.658	96.836
LIPID-N-0970	LNAPE(22:4/N-18:2)	GP	LNAPE	40	6	790.538681	791.546506	[M-H]-	C45H78NO8P	0.0537154	0.038856	0.0242786	0.0170472	0.0312787	0.0192708	0.0277517	0.0407692	0.0357623	0.0374108	0.0322222	0.0243926	0.0451646	0.0636962	0.0266539
LIPID-N-0969	LNAPE(20:5/N-18:1)	GP	LNAPE	38	6	762.507381	763.515206	[M-H]-	C43H74NO8P	1.10733	1.01578	0.953234	1.0553	0.878248	1.46875	1.62754	1.60577	1.6124	1.69215	1.94949	1.56463	2.36962	2.0962	1.64909
LIPID-N-0960	LNAPE(18:1/N-17:0)	GP	LNAPE	35	1	730.538681	731.546506	[M-H]-	C40H78NO8P	5.02186	4.90138	4.75622	4.17047	5.47122	4.9375	4.63224	4.68269	5.2093	5.82059	7.38384	5.22838	4.85063	6.42025	4.66922
LIPID-N-0965	LNAPE(18:2/N-18:2)	GP	LNAPE	36	4	738.507381	739.515206	[M-H]-	C41H74NO8P	41.7678	41.3215	41.791	33.8914	52.7764	34.6875	20.5529	22.9808	31.1111	25.2803	46.0606	34.4023	59.3418	68.3544	50.3356
LIPID-N-0968	LNAPE(20:4/N-18:2)	GP	LNAPE	38	6	762.507381	763.515206	[M-H]-	C43H74NO8P	0.0844099	0.0623274	0.102488	0.0653475	0.155884	0.0695833	0.103495	0.111538	0.0647028	0.061264	0.172727	0.177843	0.20962	0.130633	0.142857
LIPID-N-0659	LPA(22:5)	GP	LPA	22	5	483.235517	482.243343	[M-H]-	C25H39O7P	0.475959	0.213511	0.31592	0.261289	0.527254	0.455729	0.654669	0.348558	0.573643	0.377166	0.348485	0.289116	0.941772	0.246835	0.323586
LIPID-N-0618	LPA(18:2)	GP	LPA	18	2	433.235517	434.243343	[M-H]-	C21H39O7P	1.678	0.737179	1.30846	1.06799	1.86959	0.835938	0.758998	0.377404	1.47545	0.277778	0.338384	0.298834	0.612658	0.199241	0.481783
LIPID-N-0616	LPA(18:0)	GP	LPA	18	0	437.266815	438.27464	[M-H]-	C21H43O7P	1.15104	0.702663	0.825871	0.801624	1.2379	0.854167	0.918101	0.704327	1.21189	0.519878	0.712121	0.733722	0.944304	0.698734	0.814957
LIPID-P-0357	LPC(0:0/18:0)	GP	LPC	18	0	524.371617	523.363791	[M+H]+	C26H54NO7P	0.0612919	0.0430966	0.0612935	0.0190766	0.0892511	0.0742708	0.0503912	0.0171154	0.0376227	0.012946	0.0133333	0.00747328	0.0568101	0.00571139	0.0116012
LIPID-P-0356	LPC(17:0/0:0)	GP	LPC	17	0	510.35565	509.348141	[M+H]+	C25H52NO7P	2.0204	1.31164	1.63184	1.23795	2.3026	1.36458	1.57538	0.789423	1.42636	0.821611	1.23232	0.889213	1.40759	1.00658	0.922339
LIPID-P-0355	LPC(0:0/17:0)	GP	LPC	17	0	510.35565	509.348141	[M+H]+	C25H52NO7P	1.21418	0.811637	0.975124	0.692034	1.42639	0.857292	0.898279	0.397115	0.600517	0.469929	0.545455	0.391642	0.727089	0.498228	0.32023
LIPID-P-0354	LPC(16:0/0:0)	GP	LPC	16	0	496.340317	495.332491	[M+H]+	C24H50NO7P	1.33074	0.972387	1.07463	0.91933	1.74223	1.15625	1.31455	0.747115	1.34367	0.915392	1.0404	0.7862	1.49873	0.876962	0.915628
LIPID-P-0353	LPC(0:0/16:0)	GP	LPC	16	0	496.340317	495.332491	[M+H]+	C24H50NO7P	2.30209	1.78501	2.12935	1.77575	3.05655	2.51042	4.42358	1.28846	1.79845	1.24363	1.0101	1.07872	3.76709	0.67443	1.45733
LIPID-P-0350	LPC(14:0)	GP	LPC	14	0	468.309017	467.301191	[M+H]+	C22H46NO7P	0.84507	0.886588	1.08458	0.618975	1.19205	0.9	0.75639	0.452885	0.701809	0.546381	0.511111	0.537415	1.53924	0.298734	0.462128
LIPID-P-0351	LPC(0:0/15:0)	GP	LPC	15	0	482.32181	481.316841	[M+H]+	C23H48NO7P	0.242836	0.134122	0.170149	0.139016	0.308711	0.192708	0.18362	0.126923	0.157106	0.0969419	0.230303	0.226433	0.362532	0.227848	0.229147
LIPID-P-0352	LPC(15:0/0:0)	GP	LPC	15	0	482.32181	481.316841	[M+H]+	C23H48NO7P	0.243808	0.157791	0.19005	0.118721	0.312787	0.176042	0.170057	0.109615	0.171576	0.0987768	0.311111	0.275024	0.362532	0.276456	0.239693
LIPID-P-0358	LPC(18:0/0:0)	GP	LPC	18	0	524.371617	523.363791	[M+H]+	C26H54NO7P	0.292375	0.180473	0.18806	0.144089	0.288334	0.190625	0.191967	0.104808	0.22739	0.103976	0.119192	0.0945578	0.168101	0.102278	0.12464
LIPID-P-1933	LPC(24:6)	GP	LPC	24	6	596.371616	595.363791	[M+H]+	C32H54NO7P	0.129189	0.14497	0.146269	0.110604	0.178299	0.145833	0.152321	0.05	0.116796	0.0632008	0.0372727	0.049174	0.0690633	0.024	0.0433365
LIPID-P-0359	LPC(0:0/19:0)	GP	LPC	19	0	538.387627	537.379441	[M+H]+	C27H56NO7P	0.29626	0.229783	0.253731	0.192796	0.301579	0.18125	0.119979	0.0935577	0.148837	0.0921509	0.0910101	0.0510204	0.106329	0.0821266	0.0560882
LIPID-P-1931	LPC(16:3)	GP	LPC	16	3	490.293366	489.285541	[M+H]+	C24H44NO7P	1.53473	0.758383	1.10448	0.581431	1.72185	0.9875	1.85707	0.426923	1.05426	0.296636	0.280808	0.263362	0.775696	0.191392	0.222435
LIPID-P-1929	LPC(16:2)	GP	LPC	16	2	492.309016	491.301191	[M+H]+	C24H46NO7P	2.10782	1.45957	1.49254	1.17707	2.19052	1.17708	1.69014	0.533654	1.33333	0.567788	0.814141	0.547133	1.35696	0.571139	0.730585
LIPID-P-0379	LPC(18:2/0:0)	GP	LPC	18	2	520.340317	519.332491	[M+H]+	C26H50NO7P	12.8218	8.66864	12.1393	7.26535	16.6072	10.25	8.93062	3.24038	8.75452	2.65036	2.35354	2.33236	7.41266	1.74177	4.38159
LIPID-P-0378	LPC(0:0/18:2)	GP	LPC	18	2	520.340317	519.332491	[M+H]+	C26H50NO7P	12.0447	7.643	11.4428	6.8899	14.9771	9.10417	8.41941	3.28846	7.89664	2.59939	2.47475	2.25462	6.63291	1.73165	4.09396
LIPID-P-0376	LPC(22:1/0:0)	GP	LPC	22	1	578.418567	577.410741	[M+H]+	C30H60NO7P	0.0458475	0.0419132	0.0347264	0.0352106	0.0558329	0.0715625	0.0693792	0.0275	0.0602584	0.0201835	0.0145455	0.0202138	0.0298734	0.0171139	0.0573346
LIPID-P-0380	LPC(0:0/20:2)	GP	LPC	20	2	548.371617	547.363791	[M+H]+	C28H54NO7P	1.34046	0.947732	1.39303	1.06545	2.10902	1.61458	1.57538	0.290385	1.05426	0.237513	0.0911111	0.212828	0.643038	0.0970127	0.770853
LIPID-P-0374	LPC(20:1/0:0)	GP	LPC	20	1	550.387267	549.379441	[M+H]+	C28H56NO7P	0.256435	0.172584	0.212935	0.133942	0.260825	0.265625	0.219092	0.147115	0.310078	0.126402	0.177778	0.104956	0.176203	0.12962	0.176414
LIPID-P-0384	LPC(20:3)	GP	LPC	20	3	546.355967	545.348141	[M+H]+	C28H52NO7P	9.21807	6.78501	12.1393	7.94521	18.9506	11.1458	12.3109	2.11538	9.36434	1.40673	0.894949	0.767736	2.11646	0.530633	1.61074
LIPID-P-0385	LPC(18:4)	GP	LPC	18	4	516.309017	515.301191	[M+H]+	C26H46NO7P	2.53521	1.13412	1.45274	0.972095	2.38411	1.4375	2.61868	0.499038	1.64341	0.32314	0.238384	0.144801	0.346329	0.0781772	0.267498
LIPID-P-0387	LPC(0:0/22:4)	GP	LPC	22	4	572.371617	571.363791	[M+H]+	C30H54NO7P	0.179699	0.254438	0.248756	0.287164	0.258788	0.272917	0.642671	0.115385	0.130233	0.0977574	0.0618182	0.0631681	0.14481	0.0263291	0.0530201
LIPID-P-0389	LPC(20:5)	GP	LPC	20	5	542.324667	541.316841	[M+H]+	C28H48NO7P	28.4604	20.8087	22.8856	17.656	30.7692	29.6875	37.663	15.1923	30.1809	10.2956	11.2121	8.45481	24.6076	6.81519	17.2579
LIPID-P-0391	LPC(22:5/0:0)	GP	LPC	22	5	570.363792	569.348141	[M+H]+	C30H52NO7P	0.833414	0.717949	1.43284	0.989346	1.72185	1.25	1.87793	0.316346	0.838243	0.16208	0.227273	0.220603	0.732152	0.109367	0.616491
LIPID-P-0371	LPC(18:1/0:0)	GP	LPC	18	1	522.355967	521.348141	[M+H]+	C26H52NO7P	3.8271	2.41617	3.21393	1.74531	4.70708	5.125	4.69484	1.18269	4	1.01937	0.5	0.45481	2.0557	0.357468	0.934803
LIPID-P-0370	LPC(0:0/18:1)	GP	LPC	18	1	522.355967	521.348141	[M+H]+	C26H52NO7P	3.76882	2.23866	3.37313	1.75545	4.46256	4.80208	4.56964	1.14423	3.60724	1.01019	0.563636	0.488824	2.16709	0.392911	0.912752
LIPID-P-0368	LPC(16:1)	GP	LPC	16	1	494.324667	493.316841	[M+H]+	C24H48NO7P	29.9174	18.5404	27.6617	25.3678	39.3276	61.7708	114.763	22.6923	46.4083	18.0428	12.7273	11.8562	28.2532	11.2405	17.4497
LIPID-P-0367	LPC(15:1)	GP	LPC	15	1	480.30682	479.301191	[M+H]+	C23H46NO7P	0.508014	0.460552	0.532338	0.326738	0.737646	0.66875	0.466354	0.330769	0.508527	0.33945	0.417172	0.383868	0.517468	0.311899	0.388303
LIPID-P-0362	LPC(20:0/0:0)	GP	LPC	20	0	552.402917	551.395091	[M+H]+	C28H58NO7P	4.86644	2.44576	3.69154	2.02943	5.01274	2.21875	1.8988	1.34615	4.20672	1.10092	1.07071	0.790087	1.23544	0.764557	0.925216
LIPID-P-0361	LPC(0:0/20:0)	GP	LPC	20	0	552.402917	551.395091	[M+H]+	C28H58NO7P	0.276833	0.187377	0.249751	0.135972	0.350484	0.305208	0.263954	0.0853846	0.173643	0.069317	0.0437374	0.040622	0.166076	0.0393924	0.0509108
LIPID-P-0360	LPC(19:0/0:0)	GP	LPC	19	0	538.387627	537.379441	[M+H]+	C27H56NO7P	0.698397	0.442801	0.564179	0.324708	0.783495	0.402083	0.364111	0.191346	0.537468	0.16208	0.205051	0.164237	0.312911	0.167089	0.232982
LIPID-P-0383	LPC(18:3)	GP	LPC	18	3	518.324667	517.316841	[M+H]+	C26H48NO7P	1136.47	692.308	988.06	616.946	1222.62	886.458	1095.46	417.308	826.873	268.094	254.545	203.11	500.253	198.481	306.807
LIPID-P-0395	LPC(O-18:0)	GP	LPC-O	18	0	510.392325	509.384526	[M+H]+	C26H56NO6P	0.416707	0.381657	0.425871	0.543886	0.577687	0.247917	0.253521	0.141346	0.332817	0.121305	0.0548485	0.0511176	0.196456	0.0614684	0.061745
LIPID-P-0396	LPC(O-20:0)	GP	LPC-O	20	0	538.423625	537.415826	[M+H]+	C28H60NO6P	0.0864497	0.0607495	0.100498	0.150178	0.13245	0.127083	0.112676	0.0661538	0.0849612	0.0411825	0.00620202	0.00798834	0.0473924	0.00770633	0.00763183
LIPID-P-0398	LPC(O-14:1)	GP	LPC-O	14	1	452.314102	451.306276	[M+H]+	C22H46NO6P	0.0110733	0.0571992	0.0381095	0.0135972	0.0284259	0.044375	0.0208659	0.0177885	0.0286305	0.0799185	0.0341414	0.0544218	0.0625823	0.0171139	0.0266539
LIPID-P-0406	LPC(O-20:3)	GP	LPC-O	20	3	532.376725	531.368876	[M+H]+	C28H54NO6P	0.264206	0.189349	0.226866	0.196854	0.15894	0.20625	0.236828	0.163462	0.159173	0.223242	0.107071	0.122449	0.0852658	0.187342	0.104506
LIPID-P-0408	LPE(16:0/0:0)	GP	LPE	16	0	454.293364	453.285541	[M+H]+	C21H44NO7P	30.9373	19.8718	25.7214	19.1781	36.0163	32.8125	42.2535	22.4038	30.9044	17.6351	26.0101	25.3644	64.3038	24.8608	22.9147
LIPID-P-0409	LPE(17:0)	GP	LPE	17	0	468.30493	467.301191	[M+H]+	C22H46NO7P	1.60272	1.02071	1.40299	0.918316	2.25675	1.49479	1.72666	0.826923	1.26098	0.69317	1.39394	1.26822	1.78734	1.06329	1.10738
LIPID-P-0410	LPE(0:0/18:0)	GP	LPE	18	0	482.324664	481.316841	[M+H]+	C23H48NO7P	30.8402	17.6529	19.403	16.7935	34.3352	25.5208	29.0037	15.7212	22.7907	14.6279	17.8788	13.7512	22.8354	13.7722	15.2445
LIPID-P-0411	LPE(18:0/0:0)	GP	LPE	18	0	482.324664	481.316841	[M+H]+	C23H48NO7P	32.0544	17.6036	21.0945	16.9457	36.3729	26.875	29.8905	15.8654	24.5478	14.8828	18.3838	13.9942	23.8987	14.0759	14.9569
LIPID-P-0412	LPE(20:0)	GP	LPE	20	0	510.355965	509.348141	[M+H]+	C25H52NO7P	3.31229	1.7998	2.1393	1.64384	3.24503	2.42188	2.11789	1.39904	2.16537	1.37615	1.20202	1.03499	1.79241	1.00759	1.04506
LIPID-P-0413	LPE(22:0)	GP	LPE	22	0	538.387265	537.379441	[M+H]+	C27H56NO7P	0.5051	0.357988	0.387065	0.420091	0.545084	0.314583	0.290558	0.146635	0.205685	0.25739	0.134848	0.158892	0.152405	0.160506	0.112656
LIPID-P-0415	LPE(16:1)	GP	LPE	16	1	452.277714	451.269891	[M+H]+	C21H42NO7P	2.01554	1.14892	1.43781	1.14155	2.33316	3.56771	6.05112	1.17788	2.60465	0.881753	0.691919	0.675413	5.16456	0.663291	1.21764
LIPID-P-0417	LPE(0:0/18:1)	GP	LPE	18	1	480.309014	479.301191	[M+H]+	C23H46NO7P	66.5372	32.5444	43.5323	26.687	73.8665	66.6667	69.3792	15.0962	39.7416	12.5892	6.56566	5.97668	38.2278	4	9.82742
LIPID-P-0418	LPE(18:1/0:0)	GP	LPE	18	1	480.309014	479.301191	[M+H]+	C23H46NO7P	14.1816	7.79093	10.0995	7.81329	15.6393	15.0521	18.988	9.13462	12.1447	8.00204	8.88889	7.53158	17.2152	7.59494	8.05369
LIPID-P-0419	LPE(0:0/20:1)	GP	LPE	20	1	508.340315	507.332491	[M+H]+	C25H50NO7P	0.266149	0.164201	0.20995	0.153222	0.230769	0.228125	0.336985	0.175962	0.21137	0.164628	0.187374	0.144801	0.197975	0.16	0.118888
LIPID-P-0407	LPE(0:0/16:0)	GP	LPE	16	0	454.293364	453.285541	[M+H]+	C21H44NO7P	1.24818	0.882643	0.975124	0.857433	1.71676	1.59375	2.06573	0.879808	0.764858	0.463303	0.540404	0.816327	3.95949	0.749367	1.0163
LIPID-P-0434	LPE(20:5)	GP	LPE	20	5	500.277714	499.269891	[M+H]+	C25H42NO7P	0.893638	0.61144	0.641791	0.430746	0.927152	0.96875	1.27282	0.288462	0.713178	0.284913	0.25101	0.182702	0.612658	0.165063	0.40604
LIPID-P-0423	LPE(0:0/18:2)	GP	LPE	18	2	478.293364	477.285541	[M+H]+	C23H44NO7P	79.1646	44.6252	59.204	36.276	93.7341	56.25	49.4523	14.3269	40.7235	12.1814	8.93939	8.45481	30.8861	6.07595	17.162
LIPID-P-0424	LPE(18:2/0:0)	GP	LPE	18	2	478.293364	477.285541	[M+H]+	C23H44NO7P	108.305	57.1992	78.607	49.2136	119.205	76.5625	62.5978	18.6058	52.7132	16.3099	13.1818	11.7104	49.6709	9.56962	24.4966
LIPID-P-0428	LPE(18:3)	GP	LPE	18	3	476.277714	475.269891	[M+H]+	C23H42NO7P	114.619	59.6647	86.5672	49.0614	129.394	89.5833	109.546	30.3846	66.6667	23.0377	15.4545	14.966	42.8861	10.6835	20.6136
LIPID-P-0429	LPE(0:0/20:3)	GP	LPE	20	3	504.309014	503.301191	[M+H]+	C25H46NO7P	0.18067	0.110947	0.158706	0.146626	0.290372	0.216146	0.247261	0.0427404	0.096124	0.0389908	0.0400505	0.0273567	0.0627848	0.0110886	0.0341802
LIPID-P-0420	LPE(20:1/0:0)	GP	LPE	20	1	508.340315	507.332491	[M+H]+	C25H50NO7P	0.259835	0.199211	0.199502	0.166413	0.261335	0.316146	0.292123	0.163462	0.193282	0.182467	0.174242	0.132653	0.204557	0.146835	0.126558
LIPID-P-0441	LPE(P-20:0)	GP	LPE-P	20	0	494.3	493.353226	[M+H]+	C25H52NO6P	1.42788	0.93787	0.893532	1.09589	1.38563	1.625	0.970266	0.917308	1.9845	0.962283	0.610101	0.54033	0.996456	0.519494	0.567593
LIPID-P-0440	LPE(P-18:0)	GP	LPE-P	18	0	466.3	465.321926	[M+H]+	C23H48NO6P	3.35114	2.17949	2.66667	2.21208	3.56597	2.3125	2.04486	1.83654	3.23514	1.72273	1.29293	1.09815	4.46582	1.03291	1.20805
LIPID-N-0662	LPG(18:3)	GP	LPG	18	3	505.256647	506.264472	[M-H]-	C24H43O9P	1.32103	0.72288	0.985075	0.61999	1.46714	1.03542	1.38758	0.393269	0.797933	0.345566	0.258586	0.234208	0.913418	0.188354	0.254075
LIPID-N-0169	LPG(16:1)	GP	LPG	16	1	481.25803	482.264472	[M-H]-	C22H43O9P	0.0100049	0.00554241	0.00897512	0.00544901	0.00872134	0.014375	0.0383933	0.00835577	0.0180879	0.0388379	0.00331313	0.00539359	0.162025	0.00487089	0.00526366
LIPID-N-0170	LPG(18:1)	GP	LPG	18	1	509.287948	510.295772	[M-H]-	C24H47O9P	0.171928	0.17357	0.195025	0.153222	0.157922	0.188542	0.299426	0.143269	0.199483	0.259939	0.137374	0.125364	0.786835	0.136709	0.111218
LIPID-N-0167	LPG(18:0)	GP	LPG	18	0	511.303597	512.311422	[M-H]-	C24H49O9P	0.0819815	0.0592702	0.0644776	0.0436327	0.0710138	0.0438542	0.0871153	0.03375	0.0669767	0.0428135	0.0368687	0.0263362	0.0795949	0.0334177	0.0315436
LIPID-N-0166	LPG(16:0)	GP	LPG	16	0	483.272298	484.280122	[M-H]-	C22H45O9P	0.12239	0.0859961	0.123383	0.108574	0.165053	0.176042	0.225352	0.119231	0.166408	0.153925	0.164646	0.12828	0.634937	0.155949	0.132311
LIPID-N-0171	LPG(18:2)	GP	LPG	18	2	507.272298	508.280122	[M-H]-	C24H45O9P	0.53424	0.358974	0.41393	0.295282	0.640856	0.404167	0.375587	0.140385	0.280103	0.122324	0.110101	0.0883382	0.410127	0.0831392	0.130393
LIPID-N-0660	LPG(15:0)	GP	LPG	15	0	469.256647	470.264472	[M-H]-	C21H43O9P	0.0383681	0.0361933	0.038408	0.0296296	0.0397351	0.0483333	0.0405842	0.0308654	0.0402067	0.0378186	0.0363636	0.0439261	0.0459747	0.0390886	0.0349952
LIPID-N-0682	LPI(18:3)	GP	LPI	18	3	593.272692	594.280517	[M-H]-	C27H47O12P	15.2016	9.61538	11.393	8.6758	15.5374	10.8333	14.554	4.24038	10.8527	4.59225	2.67172	3.44995	6.73418	2.74937	3.3557
LIPID-N-0681	LPI(17:0)	GP	LPI	17	0	585.303992	586.311817	[M-H]-	C26H51O12P	0.406508	0.289448	0.312438	0.340436	0.411615	0.243229	0.229004	0.18125	0.329199	0.14475	0.279798	0.210398	0.300253	0.233924	0.204219
LIPID-N-0683	LPI(19:0)	GP	LPI	19	0	613.335292	614.343117	[M-H]-	C28H55O12P	0.0241865	0.0221893	0.021592	0.0181126	0.0232807	0.0138021	0.0131977	0.0115865	0.016124	0.0103976	0.0127778	0.0126822	0.0188861	0.0162532	0.0135187
LIPID-N-0684	LPI(20:0)	GP	LPI	20	0	627.350942	628.358767	[M-H]-	C29H57O12P	0.0336085	0.0294872	0.0262189	0.0211568	0.0240958	0.0203125	0.0194053	0.0173077	0.0350388	0.016157	0.0182323	0.0242954	0.0290633	0.0252152	0.0237296
LIPID-N-0679	LPI(14:0)	GP	LPI	14	0	543.257042	544.264867	[M-H]-	C23H45O12P	0.0101506	0.0061144	0.00810945	0.00826991	0.00866021	0.00697917	0.00730308	0.00548077	0.00494574	0.00422528	0.0157576	0.0120991	0.0165063	0.00982278	0.00565676
LIPID-N-0184	LPI(22:5)	GP	LPI	22	5	645.303993	646.311817	[M-H]-	C31H51O12P	0.0743079	0.0788955	0.0606965	0.102486	0.0794702	0.0880208	0.0912885	0.0538462	0.0661499	0.0530071	0.0611111	0.0670554	0.0617722	0.0627848	0.0374401
LIPID-N-0685	LPI(20:1)	GP	LPI	20	1	625.335292	626.343117	[M-H]-	C29H55O12P	0.054881	0.04857	0.0462189	0.0447489	0.0384106	0.0480729	0.0454356	0.0363462	0.0599483	0.0352701	0.0431818	0.041691	0.0155949	0.037519	0.0298178
LIPID-N-0176	LPI(18:0)	GP	LPI	18	0	599.319643	600.327467	[M-H]-	C27H53O12P	20.2525	15.927	14.7761	16.9457	17.3714	12.2396	14.0323	11.5385	17.6227	10.6014	14.899	12.9252	16.962	14.8861	12.4161
LIPID-N-0182	LPI(22:4)	GP	LPI	22	4	647.319643	648.327467	[M-H]-	C31H53O12P	0.0107334	0.0124753	0.00940299	0.0225774	0.00901681	0.0118229	0.0221179	0.015	0.0149354	0.0230377	0.0220707	0.033139	0.0125063	0.0224304	0.0128476
LIPID-N-0177	LPI(16:1)	GP	LPI	16	1	569.272693	570.280517	[M-H]-	C25H47O12P	0.162215	0.0690335	0.0955224	0.0928463	0.133469	0.165104	0.252999	0.0557692	0.134884	0.0586137	0.0535354	0.0539359	0.0987342	0.0495696	0.0488974
LIPID-N-0181	LPI(20:4)	GP	LPI	20	4	619.288343	620.296167	[M-H]-	C29H49O12P	0.43322	0.39645	0.312438	0.501268	0.398879	0.383333	0.57903	0.267308	0.296124	0.269113	0.356061	0.399903	0.403544	0.364557	0.194151
LIPID-N-0178	LPI(18:1)	GP	LPI	18	1	597.303993	598.311817	[M-H]-	C27H51O12P	1.41816	1.16864	1.00498	1.28869	1.243	1.625	1.17371	1.24519	1.52972	1.2895	1.71717	1.57434	2.81519	1.67595	1.18888
LIPID-N-0180	LPI(20:3)	GP	LPI	20	3	621.303993	622.311817	[M-H]-	C29H51O12P	0.208354	0.166667	0.174129	0.171994	0.277127	0.199479	0.169014	0.0735577	0.228941	0.0728848	0.0878788	0.0792031	0.0982278	0.0764557	0.0647172
LIPID-N-0175	LPI(16:0)	GP	LPI	16	0	571.288343	572.296167	[M-H]-	C25H49O12P	2.59349	1.79487	2.14925	2.36936	2.55731	1.52083	1.87793	1.56731	2.47028	1.25892	1.68687	1.31195	2.08101	1.5038	1.23202
LIPID-N-0179	LPI(18:2)	GP	LPI	18	2	595.288343	596.296167	[M-H]-	C27H49O12P	4.03594	2.4359	3.20896	2.1309	5.09424	2.67188	2.58216	0.697115	2.18605	0.840979	0.691919	0.869776	2.32405	0.794937	1.05944
LIPID-N-0183	LPI(20:5)	GP	LPI	20	5	617.272693	618.280517	[M-H]-	C29H47O12P	0.777076	0.892505	0.661692	0.882801	0.703006	0.859375	0.876369	0.552885	0.70801	0.560652	0.949495	0.947522	1.02785	0.78481	0.536913
LIPID-N-0193	LPS(20:1)	GP	LPS	20	1	550.314496	551.322321	[M-H]-	C26H50NO9P	0.0118504	0.00894477	0.0100498	0.00767123	0.00755986	0.0108333	0.00992175	0.00779808	0.0103359	0.0088787	0.00570707	0.00710398	0.00401013	0.00909367	0.00566635
LIPID-N-0192	LPS(18:1)	GP	LPS	18	1	522.283196	523.291021	[M-H]-	C24H46NO9P	0.819815	0.613412	0.728358	0.471842	0.943454	1.05208	1.33542	0.283654	1.03256	0.345566	0.153535	0.198251	0.521519	0.154937	0.254075
LIPID-N-0191	LPS(16:1)	GP	LPS	16	1	494.251896	495.259721	[M-H]-	C22H42NO9P	0.0218553	0.0137081	0.0138308	0.0144089	0.0239429	0.0448958	0.0743871	0.0147115	0.0395866	0.0108053	0.00358586	0.00981535	0.0147848	0.00658228	0.0105465
LIPID-N-0199	LPS(20:5)	GP	LPS	20	5	542.251896	543.259721	[M-H]-	C26H42NO9P	0.0363283	0.0381657	0.0335323	0.0233384	0.0364748	0.0564583	0.0769953	0.0213462	0.0406202	0.0247706	0.0135354	0.0143829	0.0311899	0.00992405	0.0207095
LIPID-N-0187	LPS(18:0)	GP	LPS	18	0	524.298846	525.306671	[M-H]-	C24H48NO9P	0.637203	0.571992	0.562189	0.490107	0.748854	0.728125	0.85759	0.503846	0.764858	0.488277	0.542424	0.509232	0.822278	0.584304	0.513902
LIPID-N-0672	LPS(18:3)	GP	LPS	18	3	518.251896	519.259721	[M-H]-	C24H42NO9P	0.0203983	0.0107495	0.0177114	0.0116692	0.0176261	0.0178125	0.0246218	0.00776923	0.0189147	0.00690112	0.00378788	0.00351798	0.00991392	0.00437468	0.00418025
LIPID-N-0188	LPS(20:0)	GP	LPS	20	0	552.330146	553.337971	[M-H]-	C26H52NO9P	0.0107819	0.00738659	0.00785075	0.00633181	0.0126337	0.0109375	0.00927491	0.00624038	0.00977778	0.00586137	0.00532323	0.00729835	0.0136709	0.0089519	0.00635666
LIPID-N-0196	LPS(18:2)	GP	LPS	18	2	520.267546	521.275371	[M-H]-	C24H44NO9P	1.52501	1.15385	1.40299	0.822933	1.96638	1.61458	1.46062	0.383654	1.22997	0.446483	0.346465	0.353741	1.09367	0.301772	0.567593
LIPID-N-1463	PA(17:1_21:1)	GP	PA	38	2	727.5277864	728.5356064	[M-H]-	C41H77O8P	1.22875	0.759369	0.751244	0.669711	0.850739	0.677083	0.494001	0.461538	1.27649	0.458206	0.288384	0.335763	0.351392	0.440506	0.375839
LIPID-N-0650	PA(18:1_22:6)	GP	PA	40	7	745.480832	746.488657	[M-H]-	C43H71O8P	1.04905	0.853057	1.24378	0.918316	0.947529	1.42188	1.57538	0.947115	2.84755	4.65851	1.44444	1.72498	6.22785	1.33165	1.24161
LIPID-N-0640	PA(18:0_20:4)	GP	PA	38	4	723.496482	724.504307	[M-H]-	C41H73O8P	4.90529	1.92308	1.66169	2.30847	1.74223	2.42708	2.56129	1.99038	3.25581	1.4526	1.94444	2.05053	1.18987	1.55949	1.36625
LIPID-N-0639	PA(18:2_18:2)	GP	PA	36	4	695.465182	696.473007	[M-H]-	C39H69O8P	3.08402	2.357	2.67164	2.05987	3.21447	2.18229	2.00835	1.54327	2.96641	2.32416	3.11616	2.28377	2.31899	3.7519	2.83797
LIPID-N-0635	PA(18:1_18:1)	GP	PA	36	2	699.496482	700.504307	[M-H]-	C39H73O8P	6.45945	6.70611	6.0199	5.98681	3.49465	9.0625	8.13772	7.64423	12.2997	9.684	7.42424	7.77454	8.20253	9.82278	9.58773
LIPID-N-0633	PA(16:0_18:2)	GP	PA	34	2	671.465182	672.473007	[M-H]-	C37H69O8P	1.63186	1.09961	0.940299	1.54744	0.967906	1.39583	1.11111	1.27885	2.08786	1.38634	1.13636	0.884354	1.72658	1.25063	1.21285
LIPID-N-0631	PA(18:0_18:1)	GP	PA	36	1	701.512132	702.519957	[M-H]-	C39H75O8P	2.2778	1.77515	1.26866	1.88737	1.56903	1.5625	1.47626	1.34615	2.7907	1.43731	2.29798	1.64723	1.20506	1.48354	1.88878
LIPID-N-0630	PA(16:0_18:1)	GP	PA	34	1	673.480832	674.488657	[M-H]-	C37H71O8P	1.18504	1.15878	0.960199	1.862	0.779419	1.875	2.10224	1.30769	3.11628	3.13965	1.47475	1.75899	2	1.72152	2.20518
LIPID-N-0690	PA(16:0_20:4)	GP	PA	36	4	695.465182	696.473007	[M-H]-	C39H69O8P	5.6338	4.52663	4.64179	4.74886	3.23994	5.83333	5.68597	2.95192	6.61499	2.81346	4.38384	4.30029	2.54684	6.12658	3.13519
LIPID-N-0692	PA(18:1_18:2)	GP	PA	36	3	697.480832	698.488657	[M-H]-	C39H71O8P	12.4332	11.7357	7.36318	5.8346	11.3602	10.0521	8.6072	6.39423	15.3488	6.82977	6.71717	10.9329	9.62025	13.1646	11.0738
LIPID-N-1492	PA(16:0_22:5)	GP	PA	38	5	721.4808362	722.4886562	[M-H]-	C41H71O8P	2.1321	1.48422	2.18408	2.34399	1.96128	2.26042	3.2916	1	2.43928	4.61264	1.94949	2.03596	9.01266	2.77975	2.95302
LIPID-N-1480	PA(18:1_16:3)	GP	PA	34	4	667.4338861	668.4417061	[M-H]-	C37H65O8P	3.77368	1.97239	1.88557	1.0553	3.8054	5.36458	4.96609	1.23558	5.02326	0.708461	0.772727	0.578231	53.1646	0.764557	1.61553
LIPID-N-1472	PA(20:1_18:2)	GP	PA	38	3	725.5121364	726.5199564	[M-H]-	C41H75O8P	18.3099	12.2781	11.592	9.84272	11.9205	10.2083	6.93792	6.58654	14.832	7.64526	9.49495	9.66958	5.72152	9.26582	10.7862
LIPID-N-1510	PA(18:2_22:5)	GP	PA	40	7	745.4808362	746.4886562	[M-H]-	C43H71O8P	2.32152	1.34122	1.0995	1.3242	1.70148	1.40104	1.3615	1.61058	2.36176	1.17227	0.843434	0.626822	1.38734	1.64557	1.49089
LIPID-N-1462	PA(16:0_20:2)	GP	PA	36	2	699.4964863	700.5043063	[M-H]-	C39H73O8P	1.55901	1.32643	1.24876	1.20244	1.60469	3.91667	3.53678	1.28846	6.14987	2.75739	1.33838	1.34597	1.28101	2.47089	2.71812
LIPID-N-1453	PA(21:0_22:0)	GP	PA	43	0	801.6373369	802.6451569	[M-H]-	C46H91O8P	0.597377	0.848126	0.552239	0.374429	0.514519	0.45625	0.461137	0.345673	1.08527	0.698267	0.171212	0.221574	0.226835	0.293165	0.260307
LIPID-N-1449	PA(18:0_21:0)	GP	PA	39	0	745.5747366	746.5825566	[M-H]-	C42H83O8P	240.408	192.308	157.214	150.685	185.94	180.208	179.447	157.692	318.346	174.312	127.778	140.428	97.2152	147.848	135.666
LIPID-N-1464	PA(18:1_20:1)	GP	PA	38	2	727.5277864	728.5356064	[M-H]-	C41H77O8P	3.40942	2.49014	1.81095	1.80619	2.39429	2.375	2.22744	2.03846	5.21964	2.21713	2.01515	2.35666	1.31139	1.86835	1.67306
LIPID-N-1471	PA(18:1_20:2)	GP	PA	38	3	725.5121364	726.5199564	[M-H]-	C41H75O8P	2.08839	2.25838	1.68657	1.39016	2.16505	2.50521	2.33177	1.57212	6.35659	2.68603	2.03535	1.27308	0.84557	3.49873	2.12848
LIPID-N-0271	PC(18:3_18:1)	GP	PC	36	4	826.559811	781.562156	[M+COOH]-	C44H80NO8P	209.811	215.976	136.318	161.339	172.185	292.708	286.907	180.769	205.685	277.268	263.636	301.263	211.646	263.291	217.641
LIPID-N-0259	PC(20:1_18:2)	GP	PC	38	3	856.606761	811.609106	[M+COOH]-	C46H86NO8P	1.9524	2.07101	1.43284	0.926433	1.52827	1.92708	1.27282	0.888462	1.12661	1.47808	1.53535	1.21477	1.61013	1.69114	2.5791
LIPID-N-0244	PC(24:0_18:2)	GP	PC	42	2	914.685011	869.687356	[M+COOH]-	C50H96NO8P	1.41816	0.996055	0.757214	0.768138	0.993377	0.591667	0.549817	0.420192	0.69354	0.743119	0.575758	0.262391	0.551899	0.764557	0.61745
LIPID-N-0246	PC(14:0_18:3)	GP	PC	32	3	772.512861	727.515206	[M+COOH]-	C40H74NO8P	2.07868	2.95858	2.04975	3.20649	2.91391	2.41667	1.86959	2.5	1.44083	1.91845	2.86869	2.39067	3.60506	3.01772	1.9559
LIPID-N-0250	PC(16:1_18:2)	GP	PC	34	3	800.544161	755.546506	[M+COOH]-	C42H78NO8P	7.75134	6.30178	7.11443	7.57991	7.45797	13.2292	13.0412	8.18269	11.8863	16.3099	12.8283	10.2041	12.1519	14.481	14.1898
LIPID-N-0266	PC(16:1_18:3)	GP	PC	34	4	798.528511	753.530856	[M+COOH]-	C42H76NO8P	11.6561	9.84221	8.24876	12.5824	8.90474	30.625	42.2535	25.2885	21.0853	35.6779	21.4141	23.2264	18.5316	24.3038	23.6817
LIPID-N-0251	PC(16:0_18:3)	GP	PC	34	3	800.544161	755.546506	[M+COOH]-	C42H78NO8P	644.002	532.544	434.826	527.651	449.312	543.75	903.495	396.154	442.377	605.505	788.889	591.837	621.772	635.949	773.73
LIPID-N-0254	PC(18:1_18:2)	GP	PC	36	3	828.575461	783.577806	[M+COOH]-	C44H82NO8P	135.988	165.68	101.493	116.692	117.168	164.583	135.629	117.308	107.494	185.525	180.808	172.983	153.924	189.367	212.848
LIPID-N-0255	PC(16:0_20:3)	GP	PC	36	3	828.575461	783.577806	[M+COOH]-	C44H82NO8P	1.69985	1.43984	1.51244	1.0756	1.95619	1.9375	3.12989	2.5	1.9845	2.01835	3.87879	2.04082	1.18481	1.79241	2.59827
LIPID-N-0267	PC(16:2_18:2)	GP	PC	34	4	798.528511	753.530856	[M+COOH]-	C42H76NO8P	0.383681	0.505917	0.364179	0.515474	0.458482	0.647917	0.405842	0.2625	0.283204	0.592253	0.977778	0.795918	0.532658	0.610633	0.74976
LIPID-N-0270	PC(18:2_18:2)	GP	PC	36	4	826.559811	781.562156	[M+COOH]-	C44H80NO8P	255.464	235.7	151.244	185.693	197.657	178.125	146.062	109.615	146.77	191.641	227.273	263.362	282.532	302.785	316.395
LIPID-N-0258	PC(18:0_20:3)	GP	PC	38	3	856.606761	811.609106	[M+COOH]-	C46H86NO8P	3.36085	3.21499	2.0398	2.14105	3.39277	2.34375	3.27595	2.30769	2.40827	1.79409	5.31313	2.98348	2.42025	3.53418	3.25983
LIPID-N-0243	PC(18:1_24:1)	GP	PC	42	2	914.685011	869.687356	[M+COOH]-	C50H96NO8P	0.199126	0.200197	0.167164	0.156266	0.237392	0.245833	0.17736	0.159615	0.147804	0.291539	0.0670707	0.1069	0.0471899	0.0956962	0.108341
LIPID-N-0274	PC(20:3_18:1)	GP	PC	38	4	854.591111	809.593456	[M+COOH]-	C46H84NO8P	1.45702	2.33728	1.54229	1.08574	2.31279	2.46875	2.19092	1.64423	1.57106	1.79409	3.30303	1.86589	1.36709	1.97468	2.19559
LIPID-N-0241	PC(18:0_20:2)	GP	PC	38	2	858.622411	813.624756	[M+COOH]-	C46H88NO8P	0.515784	0.464497	0.316418	0.244546	0.68161	0.420833	0.452791	0.273077	0.426873	0.35474	0.817172	0.47036	0.557975	0.675443	0.762224
LIPID-N-0221	PC(16:0_20:1)	GP	PC	36	1	832.606761	787.609106	[M+COOH]-	C44H86NO8P	2.3798	1.19329	1.03483	1.25824	0.7784	0.914583	1.43975	0.674038	0.746253	1.41692	0.466667	0.701652	0.427342	0.835443	0.62512
LIPID-N-0224	PC(18:1_20:0)	GP	PC	38	1	860.638061	815.640406	[M+COOH]-	C46H90NO8P	1.38902	0.79783	0.832836	0.698123	0.805909	1.17708	0.905582	0.363462	1.0646	1.01835	0.79596	0.650146	0.675443	0.64	0.754554
LIPID-N-0225	PC(18:1_22:0)	GP	PC	40	1	888.669361	843.671706	[M+COOH]-	C48H94NO8P	1.02963	0.627219	0.454726	0.550989	0.738665	0.860417	0.57903	0.438462	0.843411	0.762487	0.331313	0.325559	0.244051	0.36557	0.245446
LIPID-N-0227	PC(24:0_18:1)	GP	PC	42	1	916.700661	871.703006	[M+COOH]-	C50H98NO8P	0.660515	0.425049	0.432836	0.349061	0.377993	0.39375	0.406886	0.3125	0.368992	0.536188	0.315152	0.234208	0.251139	0.27038	0.204219
LIPID-N-0228	PC(16:1_16:1)	GP	PC	32	2	774.528511	729.530856	[M+COOH]-	C40H76NO8P	0.213696	0.362919	0.296517	1.14866	0.273051	2.125	1.74648	1.40385	1.27545	1.58614	0.460606	0.977648	1.67089	0.970127	0.646213
LIPID-N-0229	PC(14:0_18:2)	GP	PC	32	2	774.528511	729.530856	[M+COOH]-	C40H76NO8P	0.880039	0.863905	1.05473	0.834094	1.1513	0.829167	0.849244	0.784615	0.692506	0.672783	1.0303	0.814383	1.89975	1.26177	0.582934
LIPID-N-0231	PC(16:1_18:1)	GP	PC	34	2	802.559811	757.562156	[M+COOH]-	C42H80NO8P	10.102	8.95464	8.79602	11.9736	11.1055	29.7917	36.2024	24.6154	27.907	32.1101	21.9192	20.2138	16.1013	21.2658	21.86
LIPID-N-0232	PC(16:0_18:2)	GP	PC	34	2	802.559811	757.562156	[M+COOH]-	C42H80NO8P	372.025	413.215	284.577	351.091	436.067	346.875	327.595	249.038	287.339	320.082	384.848	358.601	407.089	423.291	508.15
LIPID-N-0234	PC(17:0_18:2)	GP	PC	35	2	816.575461	771.577806	[M+COOH]-	C43H82NO8P	15.3473	15.3846	9.28358	12.9883	17.6261	9.76042	9.83829	7.64423	7.46253	7.2579	16.5657	15.2575	15.4937	16.1013	16.7785
LIPID-N-0235	PC(18:1_18:1)	GP	PC	36	2	830.591111	785.593456	[M+COOH]-	C44H84NO8P	116.561	77.6134	60	80.8727	91.5945	175	131.455	104.808	132.3	137.615	181.818	117.59	91.9494	136.709	160.115
LIPID-N-0283	PC(15:0_20:5)	GP	PC	35	5	810.528511	765.530856	[M+COOH]-	C43H76NO8P	0.367169	0.301775	0.132338	0.317605	0.205807	0.384375	0.36724	0.165385	0.376227	0.623853	0.30202	0.273081	0.257215	0.281519	0.381592
LIPID-N-0220	PC(18:0_18:1)	GP	PC	36	1	832.606761	787.609106	[M+COOH]-	C44H86NO8P	178.728	142.012	100.498	127.854	186.449	162.5	179.447	107.692	133.333	109.072	160.606	145.773	152.911	151.899	170.662
LIPID-N-0236	PC(18:0_18:2)	GP	PC	36	2	830.591111	785.593456	[M+COOH]-	C44H84NO8P	425.449	478.304	334.328	308.473	470.708	277.083	307.773	184.615	231.525	340.469	394.949	341.108	391.899	407.089	502.397
LIPID-N-0237	PC(19:0_18:2)	GP	PC	37	2	844.606761	799.609106	[M+COOH]-	C45H86NO8P	8.1593	6.15385	4.57711	3.67326	8.48701	4.16667	4.00626	2.54808	4.06202	2.79307	4.06061	3.34305	4.06076	5.21519	5.53212
LIPID-N-0238	PC(18:1_19:1)	GP	PC	37	2	844.606761	799.609106	[M+COOH]-	C45H86NO8P	4.90529	3.40237	2.14925	3.24708	3.57616	6.22917	5.43558	4.25	4.76486	3.65953	6.62626	4.12051	3.18987	5.4481	5.88686
LIPID-N-0239	PC(18:1_20:1)	GP	PC	38	2	858.622411	813.624756	[M+COOH]-	C46H88NO8P	1.27246	1.08481	0.672637	0.822933	0.852776	1.6875	1.27282	0.933654	0.902326	0.876656	2	1.10787	0.986329	1.52911	1.30393
LIPID-N-0219	PC(17:0_18:1)	GP	PC	35	1	818.591111	773.593456	[M+COOH]-	C43H84NO8P	4.27392	3.03748	2.63682	2.58752	3.51503	4.5625	3.75587	2.30769	3.90698	3.49643	4.12121	4.22741	3.41266	4.46582	4.27613
LIPID-N-0240	PC(18:2_20:0)	GP	PC	38	2	858.622411	813.624756	[M+COOH]-	C46H88NO8P	13.7931	12.9191	9.9005	7.793	13.3469	7.78125	7.54304	4.69231	7.66925	4.91335	5.70707	5.92809	5.86329	7.09873	7.16203
LIPID-N-0284	PC(16:0_20:5)	GP	PC	36	5	824.544161	779.546506	[M+COOH]-	C44H78NO8P	3.41914	2.61341	1.99005	4.38356	3.40295	5.36458	7.47001	7.94231	3.01809	8.0632	6.15152	5.31584	12.3544	7.11899	6.21285
LIPID-N-0294	PC(18:2_20:3)	GP	PC	38	5	852.575461	807.577806	[M+COOH]-	C46H82NO8P	2.15639	3.11637	2.66667	2.07002	3.21956	2.84375	2.34742	1.77885	1.85013	2.36493	4.61616	2.90573	2.77468	2.73418	3.49952
LIPID-N-0290	PC(18:1_20:4)	GP	PC	38	5	852.575461	807.577806	[M+COOH]-	C46H82NO8P	0.290432	0.100592	0.128358	0.118721	0.214977	0.183333	0.27856	0.284615	0.113695	0.069317	0.333333	0.250729	0.333165	0.250127	0.394056
LIPID-N-1027	PC(18:1_16:3)	GP	PC	34	4	798.52851	753.5308554	[M+COOH]-	C42H76NO8P	3.6134	2.99803	2.74627	2.6484	3.0973	2.63542	3.28638	2.41346	2.4186	4.56677	3.77778	2.61419	3.5038	3.42278	4.87057
LIPID-N-1033	PC(18:1_17:2)	GP	PC	35	3	814.5598101	769.5621555	[M+COOH]-	C43H80NO8P	15.9301	12.6233	11.0448	11.2633	14.3658	13.0208	17.5274	12.5	13.1266	14.9847	15.9596	14.1885	15.7975	15.3924	15.3404
LIPID-N-1040	PC(18:1_19:2)	GP	PC	37	3	842.5911103	797.5934557	[M+COOH]-	C45H84NO8P	3.322	4.21105	2.49751	3.60223	4.14671	4.36458	4.69484	2.34615	3.0491	4.24057	6.30303	5.79203	5.31646	7.03797	7.65101
LIPID-N-1041	PC(18:2_19:2)	GP	PC	37	4	840.5754602	795.5778056	[M+COOH]-	C45H82NO8P	8.02331	5.27613	6.22886	8.51344	10.596	8.35417	4.48618	3.76923	4.16537	8.12436	11.9192	10.0097	9.58987	12.2532	11.3135
LIPID-N-1043	PC(17:0_20:5)	GP	PC	37	5	838.5598101	793.5621555	[M+COOH]-	C45H80NO8P	0.668286	0.861933	0.505473	0.589548	0.626592	0.758333	1.00782	1.00962	0.792765	0.544343	0.90303	0.557823	0.283544	0.338228	0.62512
LIPID-N-1044	PC(15:0_22:6)	GP	PC	37	6	836.5441601	791.5465055	[M+COOH]-	C45H78NO8P	12.239	13.0178	8.62687	10.8574	13.8563	18.6458	19.301	14.1346	15.1938	19.8777	18.7879	15.2575	15.6962	17.8228	21.1889
LIPID-N-0287	PC(18:2_18:3)	GP	PC	36	5	824.544161	779.546506	[M+COOH]-	C44H78NO8P	321.515	316.568	241.791	223.237	292.41	217.708	231.612	176.923	150.904	299.694	416.162	285.714	265.316	367.595	350.911
LIPID-N-0218	PC(16:0_18:1)	GP	PC	34	1	804.575461	759.577806	[M+COOH]-	C42H82NO8P	391.452	246.548	218.905	281.076	298.523	505.208	620.762	379.808	376.227	440.367	442.424	314.869	432.405	424.304	569.511
LIPID-N-0217	PC(14:0_18:1)	GP	PC	32	1	776.544161	731.546506	[M+COOH]-	C40H78NO8P	15.6775	19.7239	18.6667	20.7002	26.2863	20.4583	20.4278	20	16.8889	23.8532	20.404	21.5743	28.3544	23.4937	25.6951
LIPID-N-0216	PC(16:0_16:1)	GP	PC	32	1	776.544161	731.546506	[M+COOH]-	C40H78NO8P	5.42011	4.35897	5.53234	13.313	6.01121	19.6875	23.1612	19.6154	19.5142	25.8919	5.55556	15.1992	18.0051	9.88354	11.8696
LIPID-N-0210	PC(18:0_18:0)	GP	PC	36	0	834.622411	789.624756	[M+COOH]-	C44H88NO8P	6.11948	3.94477	3.08458	2.53678	4.1569	2.96875	3.11946	2.17308	2.65633	2.4159	2.56566	2.01166	2.21772	2.12658	3.03931
LIPID-N-0208	PC(16:0_18:0)	GP	PC	34	0	806.591111	761.593456	[M+COOH]-	C42H84NO8P	18.1642	15.0888	9.44279	13.5972	21.7015	12.3958	19.7183	11.0577	8.87855	9.26606	15.0505	15.3547	16.1013	16.3038	19.4631
LIPID-N-0207	PC(18:0_14:0)	GP	PC	32	0	778.559811	733.562156	[M+COOH]-	C40H80NO8P	1.14036	1.71598	1.23184	1.52816	1.73204	1.33542	1.38132	1.15577	1.00052	2.02446	1.08889	1.21477	1.13215	1.13215	1.7814
LIPID-N-0206	PC(16:0_16:0)	GP	PC	32	0	778.559811	733.562156	[M+COOH]-	C40H80NO8P	5.08985	5.7002	6.30846	8.05682	9.49567	12.2292	12.5196	8.36538	5.00258	12.6198	6.48485	9.21283	17.762	12.9215	12.9051
LIPID-N-0205	PC(15:0_16:0)	GP	PC	31	0	764.544161	719.546506	[M+COOH]-	C39H78NO8P	12.3167	20.5128	14.5274	19.4216	21.5996	26.25	26.0824	27.3077	22.739	22.4261	37.9798	34.208	38.0759	32.8101	35.4746
LIPID-N-1021	PC(15:1_18:2)	GP	PC	33	3	786.52851	741.5308554	[M+COOH]-	C41H76NO8P	1.50559	2.08087	1.59204	1.73516	2.66938	1.88542	1.67971	1.56731	1.30233	1.58002	2.59596	1.70068	2.25823	2.30886	3.24065
LIPID-N-1019	PC(15:1_18:1)	GP	PC	33	2	788.5441601	743.5465055	[M+COOH]-	C41H78NO8P	5.051	5.21696	3.50249	3.94723	5.07387	6.3125	7.20918	4.64423	3.32817	7.97146	9.20202	6.53061	8.63797	7.14937	9.52061
LIPID-N-1013	PC(16:0_17:0)	GP	PC	33	0	792.5754602	747.5778056	[M+COOH]-	C41H82NO8P	0.553667	0.487179	0.174129	0.365297	0.342333	0.665625	0.406886	0.517308	0.331783	0.635066	0.484848	0.52381	0.615696	0.984304	0.767977
LIPID-N-1004	PC(10:0_22:1)	GP	PC	32	1	776.5441601	731.5465055	[M+COOH]-	C40H78NO8P	0.18747	0.16075	0.256716	0.243531	0.139582	0.408333	0.37663	0.202885	0.230491	0.232416	0.157576	0.252672	0.323038	0.219747	0.402685
LIPID-N-1002	PC(10:0_22:0)	GP	PC	32	0	778.5598101	733.5621555	[M+COOH]-	C40H80NO8P	1.46673	1.9428	1.14428	1.39016	2.04789	1.72917	1.74231	1.78846	1.57106	2.4261	2.54545	1.18562	1.43797	1.48861	2.25312
LIPID-N-1001	PC(13:1_18:2)	GP	PC	31	3	758.4972099	713.4995553	[M+COOH]-	C39H72NO8P	1.06848	1.37081	0.629851	0.984272	1.07998	1.0625	0.619718	0.547115	0.969509	1.21305	1.25253	1.24393	2.14684	1.64051	1.96548
LIPID-N-0996	PC(13:0_18:1)	GP	PC	31	1	762.52851	717.5308554	[M+COOH]-	C39H76NO8P	15.4444	13.8067	9.04478	11.9736	12.8375	21.7708	25.6651	20.3846	17.0543	25.3823	27.7778	22.6433	28.0506	23.7975	23.9693
LIPID-N-0994	PC(13:0_18:0)	GP	PC	31	0	764.5441601	719.5465055	[M+COOH]-	C39H78NO8P	19.7183	26.1341	15.0249	21.0046	18.9506	24.6875	31.6119	31.0577	20.2584	40.6728	36.9697	31.4869	36.962	38.7848	43.6242
LIPID-N-0986	PC(13:0_16:1)	GP	PC	29	1	734.4972099	689.4995553	[M+COOH]-	C37H72NO8P	0.299174	0.2357	0.162189	0.248605	0.357616	0.921875	0.895149	0.956731	0.462016	0.307849	1.00707	1.05928	1.06329	0.57519	0.932886
LIPID-N-0980	PC(10:0_18:0)	GP	PC	28	0	722.4972099	677.4995553	[M+COOH]-	C36H72NO8P	101.02	83.1361	66.2687	75.7991	87.1116	70.5208	99.2175	72.7885	81.5504	93.578	84.9495	74.2468	72.1013	79.7975	88.1112
LIPID-N-1014	PC(16:0_17:1)	GP	PC	33	1	790.5598101	745.5621555	[M+COOH]-	C41H80NO8P	0.673142	0.745562	0.81393	0.907154	1.3245	0.891667	1.41888	0.902885	0.691473	1.1315	1.26263	1.05928	1.65063	1.86329	1.25599
LIPID-N-0314	PC(18:2_20:5)	GP	PC	38	7	848.544161	803.546506	[M+COOH]-	C46H78NO8P	2.19524	1.98225	1.06468	1.75545	1.99694	2.10417	2.06573	1.53846	1.37468	1.79409	3.91919	2.53644	4.92152	2.58228	3.3557
LIPID-N-0222	PC(19:0_18:1)	GP	PC	37	1	846.622411	801.624756	[M+COOH]-	C45H88NO8P	1.8067	1.21302	1.08458	0.906139	1.67091	1.57292	1.34585	0.949038	1.4677	1.24363	1.06061	1.05928	0.822278	0.891139	1.10259
LIPID-N-0292	PC(20:5_18:0)	GP	PC	38	5	852.575461	807.577806	[M+COOH]-	C46H82NO8P	0.990772	2.12032	1.27363	1.80619	0.848701	1.39583	3.27595	2.93269	1.77778	3.48624	2.89899	1.87561	4.02025	2.18734	2.34899
LIPID-N-0984	PC(13:0_16:0)	GP	PC	29	0	736.5128599	691.5152053	[M+COOH]-	C37H74NO8P	8.1593	10.1578	7.21393	12.3795	12.6337	25.4167	22.7439	22.3077	14.5736	20.6932	37.7778	25.656	31.3924	26.4304	23.2982
LIPID-N-0905	PC(18:1_20:5)	GP	PC	38	6	850.559811	805.5621555	[M+COOH]-	C46H80NO8P	1.71928	1.69625	1.33333	1.48148	2.93428	1.33333	2.88993	2.11538	3.28682	2.579	0.917172	1.14674	1.20506	1.83291	1.59156
LIPID-P-0537	PC(O-16:0_16:1)	GP	PC-O	32	1	718.575066	717.567241	[M+H]+	C40H80NO7P	1.79699	1.92308	1.60199	1.74531	2.33316	1.88542	1.59624	1.64423	1.77778	1.40673	2.81818	2.43926	3.02785	3.02785	2.62704
LIPID-P-0545	PC(O-18:0_18:2)	GP	PC-O	36	2	772.622019	771.614191	[M+H]+	C44H86NO7P	6.14862	4.91124	4.98507	4.2415	8.1406	5.78125	4.51748	2.54808	5.39535	2.40571	1.42424	1.74927	3.24051	2.35949	2.30105
LIPID-P-0550	PC(O-18:1_18:2)	GP	PC-O	36	3	770.606325	769.598541	[M+H]+	C44H84NO7P	3.85624	3.46154	4.12935	3.27752	4.83953	4.44792	3.84977	2.92308	5.67442	2.66055	1.05051	1.29252	2.31899	1.45823	1.38063
LIPID-P-0551	PC(O-18:0_20:3)	GP	PC-O	38	3	798.637625	797.629841	[M+H]+	C46H88NO7P	0.188441	0.16075	0.221891	0.17859	0.160978	0.238542	0.276474	0.196154	0.266667	0.202854	0.169697	0.169096	0.109367	0.140759	0.169703
LIPID-P-0553	PC(O-14:0_20:4)	GP	PC-O	34	4	740.559419	739.551591	[M+H]+	C42H78NO7P	0.422535	0.465483	0.361194	0.343988	0.433011	0.402083	0.356808	0.404808	0.424806	0.364934	0.39899	0.399417	0.43038	0.364557	0.37488
LIPID-P-0559	PC(O-16:1_20:4)	GP	PC-O	36	5	766.575025	765.567241	[M+H]+	C44H80NO7P	0.0762506	0.0726824	0.0804975	0.104515	0.0740703	0.1625	0.113719	0.0626923	0.19845	0.214067	0.0531313	0.0358601	0.0827342	0.0705823	0.0701822
LIPID-P-0560	PC(O-18:1_20:4)	GP	PC-O	38	5	794.606325	793.598541	[M+H]+	C46H84NO7P	0.581836	0.571006	0.553234	0.58346	0.343352	0.723958	0.757433	0.565385	0.656331	0.876656	0.216162	0.443149	0.244051	0.550886	0.303931
LIPID-P-0565	PC(O-18:2_20:4)	GP	PC-O	38	6	792.590719	791.582891	[M+H]+	C46H82NO7P	0.18747	0.122288	0.243781	0.155251	0.116149	0.182292	0.191967	0.161538	0.140568	0.251784	0.0556566	0.268222	0.170127	0.259241	0.119847
LIPID-P-0542	PC(O-18:0_24:1)	GP	PC-O	42	1	858.731525	857.723741	[M+H]+	C50H100NO7P	0.0430306	0.0272189	0.0306468	0.0216134	0.0287315	0.0309375	0.0315076	0.00990385	0.0305943	0.0207951	0.0105051	0.0083965	0.00824304	0.0147848	0.014094
LIPID-N-0323	PE(16:0_16:0)	GP	PE	32	0	690.507383	691.515206	[M-H]-	C37H74NO8P	0.742108	0.533531	0.511443	0.519533	0.87621	0.934375	1.02452	0.757692	0.586047	0.851172	0.518182	0.819242	3.07848	0.99038	0.807287
LIPID-N-0325	PE(16:0_18:0)	GP	PE	34	0	718.538683	719.546506	[M-H]-	C39H78NO8P	0.907237	0.77712	0.750249	0.828006	0.883342	1.0625	1.12676	0.980769	0.722481	1.2844	1.15152	0.904762	1.43797	1.4481	1.18888
LIPID-N-0331	PE(16:1_16:0)	GP	PE	32	1	688.491732	689.499556	[M-H]-	C37H72NO8P	3.95338	2.45562	3.06468	5.26636	3.23994	9.17708	10.8503	9.90385	9.30233	8.05301	4.94949	7.05539	11.9494	7.52405	5.1582
LIPID-N-0366	PE(16:1_18:2)	GP	PE	34	3	712.491732	713.499556	[M-H]-	C39H72NO8P	3.18601	2.46548	2.87562	2.51649	2.97504	5.05208	4.79917	4.26923	3.92765	3.93476	2.84848	3.15841	4.55696	6.19747	3.21189
LIPID-N-0365	PE(18:3_16:0)	GP	PE	34	3	712.491732	713.499556	[M-H]-	C39H72NO8P	244.779	212.032	225.871	204.972	241.467	296.875	272.3	242.308	274.935	274.21	306.061	260.447	266.329	334.177	246.405
LIPID-N-0364	PE(14:0_18:3)	GP	PE	32	3	684.460432	685.468256	[M-H]-	C37H68NO8P	0.440019	0.360947	0.340299	0.414003	0.36271	0.401042	0.310902	0.377885	0.252196	0.207951	0.448485	0.55102	1.01266	0.618734	0.333653
LIPID-N-0363	PE(18:1_24:1)	GP	PE	42	2	826.632583	827.640406	[M-H]-	C47H90NO8P	0.152501	0.232742	0.146269	0.117707	0.23026	0.182292	0.151278	0.152885	0.134367	0.132518	0.0282828	0.0805637	0.0767595	0.0645063	0.0955896
LIPID-N-0362	PE(18:1_22:1)	GP	PE	40	2	798.601283	799.609106	[M-H]-	C45H86NO8P	0.121418	0.16075	0.0800995	0.0895992	0.139582	0.203125	0.203443	0.138462	0.111628	0.103976	0.0568687	0.0747328	0.0860759	0.0533671	0.123682
LIPID-N-0356	PE(20:2_18:0)	GP	PE	38	2	770.569983	771.577806	[M-H]-	C43H82NO8P	0.0932492	0.0986193	0.0684577	0.0729579	0.117168	0.104063	0.0844027	0.1	0.0918863	0.0685015	0.130303	0.0932945	0.111392	0.124557	0.119847
LIPID-N-0357	PE(20:0_18:2)	GP	PE	38	2	770.569983	771.577806	[M-H]-	C43H82NO8P	9.10151	9.60552	9.72139	7.9655	9.63831	7.82292	6.33281	5.78846	7.32817	6.34047	6.29293	6.78328	6.83544	9.02278	8.84947
LIPID-N-0332	PE(14:0_18:1)	GP	PE	32	1	688.491732	689.499556	[M-H]-	C37H72NO8P	0.194269	0.177515	0.19403	0.199899	0.254712	0.295833	0.206573	0.233654	0.222222	0.24159	0.341414	0.222546	4.83038	0.385823	0.253116
LIPID-N-0333	PE(15:0_18:1)	GP	PE	33	1	702.50867	703.515206	[M-H]-	C38H74NO8P	0.23798	0.244576	0.258706	0.201928	0.166072	0.378125	0.429838	0.527885	0.381395	0.686035	0.344444	0.335277	0.366582	0.396962	0.384468
LIPID-N-0334	PE(16:0_18:1)	GP	PE	34	1	716.523033	717.530856	[M-H]-	C39H76NO8P	170.957	148.915	158.209	149.163	164.035	209.375	187.793	191.346	207.752	206.932	189.899	171.04	196.456	218.734	154.362
LIPID-N-0335	PE(16:1_18:0)	GP	PE	34	1	716.523033	717.530856	[M-H]-	C39H76NO8P	0.6644	0.573964	0.534328	0.824962	0.517575	1.26042	1.66927	1.25	1.13695	1.20285	0.623232	0.991254	1.05316	1.1443	0.675935
LIPID-N-0336	PE(17:0_18:1)	GP	PE	35	1	730.53998	731.546506	[M-H]-	C40H78NO8P	5.79893	6.05523	6.28856	5.44901	6.60214	6.02083	5.12259	5.16346	5.48837	5.8104	8.29293	6.50146	5.53924	7.25063	6.74976
LIPID-N-0337	PE(20:1_16:0)	GP	PE	36	1	744.554333	745.562156	[M-H]-	C41H80NO8P	0.117533	0.105523	0.0995025	0.0822933	0.0789608	0.126042	0.111633	0.103846	0.0971576	0.102956	0.0843434	0.1069	0.0883038	0.123544	0.0799616
LIPID-N-0338	PE(18:1_18:0)	GP	PE	36	1	744.554333	745.562156	[M-H]-	C41H80NO8P	135.017	123.274	115.423	114.663	134.488	137.5	127.282	119.231	122.997	119.266	129.293	116.618	123.544	133.671	120.805
LIPID-N-0340	PE(20:0_18:1)	GP	PE	38	1	772.585633	773.593456	[M-H]-	C43H84NO8P	3.60369	3.27416	3.34328	2.59767	3.73917	3.6875	3.09859	2.47115	3.28682	3.00714	1.80808	1.78814	2.00506	2.16709	2.11889
LIPID-N-0358	PE(20:1_18:1)	GP	PE	38	2	770.569983	771.577806	[M-H]-	C43H82NO8P	1.08791	0.871795	0.915423	0.817859	0.801834	1.17708	0.873239	0.8375	0.828941	0.893986	0.976768	0.773567	0.592405	1.00557	0.671141
LIPID-N-0343	PE(22:0_18:1)	GP	PE	40	1	800.616933	801.624756	[M-H]-	C45H88NO8P	0.128218	0.130178	0.109453	0.104515	0.160978	0.155208	0.147105	0.101923	0.142636	0.11213	0.050303	0.0500486	0.0814177	0.0773671	0.0635666
LIPID-N-0347	PE(16:1_16:1)	GP	PE	32	2	686.476082	687.483906	[M-H]-	C37H70NO8P	0.135988	0.0894477	0.158209	0.150178	0.236373	0.440625	0.478873	0.381731	0.362791	0.267074	0.265657	0.366375	1.13418	0.484051	0.205177
LIPID-N-0349	PE(18:1_16:1)	GP	PE	34	2	714.507383	715.515206	[M-H]-	C39H74NO8P	5.33269	4.20118	3.9005	6.48402	4.14671	13.6458	15.1278	10.1923	11.0594	12.946	6.43434	8.58115	12.2532	11.7468	7.72771
LIPID-N-0350	PE(18:2_16:0)	GP	PE	34	2	714.507383	715.515206	[M-H]-	C39H74NO8P	159.301	127.219	121.393	116.692	161.997	167.708	116.849	108.654	142.636	116.208	149.495	146.744	179.241	199.494	155.321
LIPID-N-0351	PE(17:1_18:1)	GP	PE	35	2	728.52051	729.530856	[M-H]-	C40H76NO8P	0.573094	0.457594	0.504478	0.509386	0.600102	0.455208	0.704225	0.473077	0.458915	0.608563	0.329293	0.490768	0.466835	0.429367	0.358581
LIPID-N-0352	PE(18:1_18:1)	GP	PE	36	2	742.538683	743.546506	[M-H]-	C41H78NO8P	277.805	279.093	251.741	286.149	237.392	355.208	326.552	320.192	292.506	280.326	355.556	329.446	317.975	387.848	314.477
LIPID-N-0353	PE(18:0_18:2)	GP	PE	36	2	742.538683	743.546506	[M-H]-	C41H78NO8P	261.292	237.673	244.776	225.266	285.278	226.042	179.447	169.231	183.979	163.099	240.404	208.941	264.304	300.759	284.756
LIPID-N-0354	PE(20:2_16:0)	GP	PE	36	2	742.538683	743.546506	[M-H]-	C41H78NO8P	0.0662458	0.0785996	0.0759204	0.0490107	0.109017	0.141667	0.125196	0.100962	0.130233	0.0521916	0.144444	0.110787	0.116456	0.220759	0.110259
LIPID-N-0355	PE(19:0_18:2)	GP	PE	37	2	756.55396	757.562156	[M-H]-	C42H80NO8P	4.28363	4.10256	3.38308	3.08473	5.7565	4.39583	2.61868	1.68269	2.04651	1.68196	4.38384	3.39164	4.17215	4.74937	4.95686
LIPID-N-0346	PE(18:2_14:0)	GP	PE	32	2	686.476082	687.483906	[M-H]-	C37H70NO8P	0.176785	0.158777	0.166169	0.161339	0.208864	0.201042	0.122066	0.148077	0.164341	0.139653	0.362626	0.258503	0.985316	0.357468	0.234899
LIPID-N-0345	PE(24:0_18:1)	GP	PE	42	1	828.648233	829.656056	[M-H]-	C47H92NO8P	0.72171	0.707101	0.534328	0.449518	0.797759	0.430208	0.545644	0.326923	0.486822	0.452599	0.19697	0.217687	0.277468	0.199494	0.260786
LIPID-N-0387	PE(20:4_18:0)	GP	PE	38	4	766.538683	767.546506	[M-H]-	C43H78NO8P	0.095289	0.109467	0.0779104	0.117707	0.0896587	0.0698958	0.0934794	0.129808	0.0588114	0.0910296	0.224242	0.113703	0.181266	0.169114	0.139981
LIPID-N-0370	PE(18:2_19:1)	GP	PE	37	3	754.54095	755.546506	[M-H]-	C42H78NO8P	0.207868	0.466469	0.428856	0.180619	0.561386	0.473958	0.211789	0.252885	0.355556	0.170234	0.392929	0.279883	0.373671	0.51443	0.588686
LIPID-N-0400	PE(18:0_20:5)	GP	PE	38	5	764.523033	765.530856	[M-H]-	C43H76NO8P	4.77902	5.55227	4.98507	6.06799	4.83953	6.95833	6.81273	8.56731	6.02584	8.05301	9.9798	7.26919	11.038	11.038	10.0671
LIPID-N-1060	PE(14:0_20:2)	GP	PE	34	2	714.5073853	715.5152053	[M-H]-	C39H74NO8P	0.181642	0.189349	0.191045	0.171487	0.143658	0.14375	0.101513	0.161538	0.163307	0.192661	0.221212	0.228377	0.351392	0.308861	0.181208
LIPID-N-1061	PE(18:0_16:2)	GP	PE	34	2	714.5073853	715.5152053	[M-H]-	C39H74NO8P	0.0672171	0.0676529	0.061592	0.0644343	0.0775344	0.127083	0.137715	0.0611538	0.0640827	0.0728848	0.10303	0.085034	0.103291	0.170127	0.0831256
LIPID-N-1063	PE(17:0_18:2)	GP	PE	35	2	728.5230354	729.5308554	[M-H]-	C40H76NO8P	3.35114	3.27416	2.89552	2.71943	4.23841	3.65625	2.48305	2.14423	3.25581	1.96738	5.63636	4.93683	4.40506	5.43797	4.81304
LIPID-N-1064	PE(22:0_18:2)	GP	PE	40	2	798.6012857	799.6091057	[M-H]-	C45H86NO8P	0.461389	0.47929	0.378109	0.375444	0.613347	0.345833	0.366197	0.211538	0.260465	0.293578	0.29596	0.286686	0.277468	0.309873	0.329818
LIPID-N-1066	PE(16:0_18:3)	GP	PE	34	3	712.4917353	713.4995553	[M-H]-	C39H72NO8P	95.1918	83.5306	89.0547	81.0756	92.2058	111.458	108.503	94.2308	97.1576	109.072	115.152	106.9	118.481	140.759	100.671
LIPID-N-1069	PE(14:0_22:3)	GP	PE	36	3	740.5230354	741.5308554	[M-H]-	C41H76NO8P	0.112676	0.116371	0.136318	0.116692	0.102904	0.0815625	0.112676	0.110577	0.124031	0.125382	0.0864646	0.124393	0.0708861	0.146835	0.183126
LIPID-N-1070	PE(18:0_18:3)	GP	PE	36	3	740.5230354	741.5308554	[M-H]-	C41H76NO8P	320.544	303.748	313.433	293.252	325.013	362.5	334.898	319.231	302.842	289.501	334.343	310.982	289.62	314.937	340.364
LIPID-N-1072	PE(18:1_20:2)	GP	PE	38	3	768.5543355	769.5621555	[M-H]-	C43H80NO8P	0.270034	0.225838	0.262687	0.227296	0.291391	0.367708	0.205529	0.308654	0.324548	0.183486	0.591919	0.421769	0.453671	0.635949	0.477469
LIPID-N-1078	PE(18:1_18:3)	GP	PE	36	4	738.5073853	739.5152053	[M-H]-	C41H74NO8P	4.24478	3.62919	2.97512	4.79959	3.39277	9.90625	9.03495	8.50962	6.21189	5.84098	7.82828	7.53158	5.57975	7.77722	6.59636
LIPID-N-0369	PE(16:0_20:3)	GP	PE	36	3	740.523033	741.530856	[M-H]-	C41H76NO8P	0.119475	0.156805	0.107463	0.131913	0.23026	0.236458	0.200313	0.245192	0.107494	0.182467	0.40101	0.319728	0.257215	0.56	0.21093
LIPID-N-1081	PE(18:2_20:2)	GP	PE	38	4	766.5386855	767.5465055	[M-H]-	C43H78NO8P	0.362312	0.446746	0.40199	0.455606	0.607234	0.402083	0.253521	0.263462	0.302842	0.350663	1.0404	0.81827	1.03291	1.28608	1.25599
LIPID-N-1090	PE(20:2_18:3)	GP	PE	38	5	764.5230354	765.5308554	[M-H]-	C43H76NO8P	93.832	68.4418	70.3483	55.7078	83.4437	77.6042	52.5822	56.5385	76.1757	40.9786	103.03	81.7298	82.3291	88.2025	100.671
LIPID-N-1095	PE(20:1_20:5)	GP	PE	40	6	790.5386855	791.5465055	[M-H]-	C45H78NO8P	1.48616	1.40039	1.50249	1.67428	1.52827	2.07292	2.024	2.33654	1.62274	1.99796	2.78788	2.0311	3.16962	2.0962	2.21477
LIPID-N-1098	PE(18:2_22:5)	GP	PE	40	7	788.5230354	789.5308554	[M-H]-	C45H76NO8P	1.20447	0.853057	0.720398	1.17707	0.640856	1.1875	0.565467	0.515385	1.47804	0.909276	0.965657	0.642371	1.11392	0.768608	0.90604
LIPID-N-0401	PE(16:0_22:5)	GP	PE	38	5	764.523033	765.530856	[M-H]-	C43H76NO8P	0.102963	0.106509	0.0704478	0.170472	0.1243	0.213542	0.173187	0.261538	0.107494	0.149847	0.347475	0.290573	0.328101	0.277468	0.180249
LIPID-N-0403	PE(18:0_22:5)	GP	PE	40	5	792.554333	793.562156	[M-H]-	C45H80NO8P	0.145702	0.200197	0.113433	0.246575	0.196638	0.264583	0.244131	0.302885	0.162274	0.309888	0.518182	0.328474	0.539747	0.49519	0.369128
LIPID-N-0409	PE(20:5_16:1)	GP	PE	36	6	734.476082	735.483906	[M-H]-	C41H70NO8P	0.0405051	0.0350099	0.0406965	0.0578387	0.0798777	0.188542	0.174231	0.139423	0.164341	0.0716616	0.226263	0.166181	0.24	0.215696	0.122723
LIPID-N-0412	PE(20:5_18:1)	GP	PE	38	6	762.507383	763.515206	[M-H]-	C43H74NO8P	2.65177	3.30375	3.30348	3.08473	2.6592	5.39583	4.60094	5.53846	4.31008	4.45464	5.79798	5.1312	6.43038	6.33924	5.34995
LIPID-N-0416	PE(18:1_22:5)	GP	PE	40	6	790.538683	791.546506	[M-H]-	C45H78NO8P	0.247693	0.246548	0.231841	0.530695	0.30056	0.297917	0.290037	0.765385	0.356589	0.422018	0.835354	0.466472	0.694684	0.585316	0.479386
LIPID-N-0424	PE(20:5_18:2)	GP	PE	38	7	760.491732	761.499556	[M-H]-	C43H72NO8P	0.780962	1.09467	1.03483	0.885845	1.00153	1.30208	0.875326	1.41346	0.919897	0.876656	2.78788	1.94363	3.88861	2.2481	2.20518
LIPID-N-0430	PE(22:6_18:2)	GP	PE	40	8	786.507382	787.515206	[M-H]-	C45H74NO8P	0.25255	0.410256	0.334328	0.30137	0.611309	0.490625	0.271257	0.279808	0.325581	0.326198	0.506061	0.530612	0.467848	0.437468	0.561841
LIPID-N-1085	PE(18:2_18:3)	GP	PE	36	5	736.4917353	737.4995553	[M-H]-	C41H72NO8P	102.963	84.5168	93.9303	80.3653	111.055	96.9792	71.5702	65.8654	75.2455	61.0601	84.9495	73.4694	104.304	109.367	93.9597
LIPID-N-0398	PE(17:0_20:5)	GP	PE	37	5	750.50739	751.515206	[M-H]-	C42H74NO8P	0.117533	0.106509	0.126368	0.181634	0.173204	0.31875	0.203443	0.196154	0.19845	0.237513	0.49596	0.39553	0.372658	0.440506	0.448706
LIPID-N-0368	PE(18:1_18:2)	GP	PE	36	3	740.523033	741.530856	[M-H]-	C41H76NO8P	187.47	186.391	188.06	175.545	188.487	198.958	152.321	154.808	161.24	139.653	204.04	198.251	233.924	274.43	220.518
LIPID-N-0397	PE(16:0_20:5)	GP	PE	36	5	736.491732	737.499556	[M-H]-	C41H72NO8P	2.10782	1.57791	1.95025	2.85134	2.64901	6.85417	4.60094	6.25	3.87597	3.80224	8.48485	6.59864	7.77722	7.36203	6.39501
LIPID-N-0367	PE(17:1_18:2)	GP	PE	35	3	726.51062	727.515206	[M-H]-	C40H74NO8P	0.566294	0.668639	0.638806	0.376459	0.746816	0.460417	0.568597	0.391346	0.501292	0.294597	0.426263	0.234208	0.573165	0.453671	0.350911
LIPID-N-0384	PE(18:3_18:1)	GP	PE	36	4	738.507383	739.515206	[M-H]-	C41H74NO8P	237.008	214.004	221.891	211.06	227.203	272.917	252.478	226.923	234.625	202.854	253.535	195.335	261.266	301.772	233.941
LIPID-N-0383	PE(16:0_20:4)	GP	PE	36	4	738.507383	739.515206	[M-H]-	C41H74NO8P	0.174842	0.116371	0.106468	0.182648	0.307692	0.24375	0.270214	0.314423	0.175711	0.24159	0.494949	0.362488	0.539747	0.362532	0.378715
LIPID-N-0382	PE(18:2_18:2)	GP	PE	36	4	738.507383	739.515206	[M-H]-	C41H74NO8P	47.3045	54.7337	53.7313	40.5885	61.3347	44.0625	25.8738	23.9423	30.801	25.6881	46.8687	48.9796	61.9747	69.8734	70.4698
LIPID-N-0388	PE(18:1_20:3)	GP	PE	38	4	766.538683	767.546506	[M-H]-	C43H78NO8P	0.885867	0.793886	0.645771	0.547945	0.827305	0.897917	0.782473	0.771154	0.809302	0.775739	1.32323	0.928086	0.860759	1.11392	0.877277
LIPID-N-0381	PE(18:3_16:1)	GP	PE	34	4	710.476082	711.483906	[M-H]-	C39H70NO8P	4.31277	3.95464	4.10945	4.47489	3.40295	10.8333	10.5373	9.90385	9.00258	10.3976	7.32323	7.26919	8.57722	11.9494	7.64142
LIPID-N-0373	PE(20:1_18:2)	GP	PE	38	3	768.554333	769.562156	[M-H]-	C43H80NO8P	1.91355	1.72584	1.8209	1.55251	1.89506	2.375	1.40845	1.34615	1.44703	1.25382	1.9596	1.61322	1.70127	2.49114	2.05177
LIPID-N-1071	PE(18:1_19:2)	GP	PE	37	3	754.5386855	755.5465055	[M-H]-	C42H78NO8P	0.224381	0.333333	0.259701	0.309488	0.25675	N/A	N/A	N/A	N/A	N/A	N/A	N/A	N/A	N/A	N/A
LIPID-N-0372	PE(20:3_18:0)	GP	PE	38	3	768.554333	769.562156	[M-H]-	C43H80NO8P	0.194269	0.265286	0.189055	0.144089	0.264901	0.179167	0.170057	0.183654	0.186047	0.148828	0.332323	0.180758	0.168101	0.258228	0.209012
LIPID-N-0375	PE(18:2_22:1)	GP	PE	40	3	796.585633	797.593456	[M-H]-	C45H84NO8P	0.158329	0.249507	0.137313	0.164384	0.215996	0.195833	0.307773	0.146154	0.100258	0.137615	0.131313	0.124393	0.199494	0.167089	0.46117
LIPID-N-0390	PE(18:3_20:1)	GP	PE	38	4	766.538683	767.546506	[M-H]-	C43H78NO8P	3.55512	3.2643	3.50249	2.95282	3.44371	4.375	3.7976	3.43269	3.8553	3.49643	3.20202	3.03207	2.5519	3.86835	2.9722
LIPID-N-0787	PE(O-24:1_18:2)	GP	PE-O	42	3	810.637666	811.645491	[M-H]-	C47H90NO7P	N/A	N/A	N/A	N/A	N/A	0.0635417	0.0422014	0.01875	0.0764858	0.0197757	N/A	N/A	N/A	N/A	N/A
LIPID-N-0750	PE(O-16:1_18:1)	GP	PE-O	34	2	700.528116	701.535941	[M-H]-	C39H76NO7P	0.223409	0.140533	0.161194	0.158803	0.161488	0.107813	0.100678	0.112019	0.119897	0.0963303	0.0405556	0.04276	0.0678481	0.0504304	0.0498562
LIPID-N-0738	PE(O-18:0_18:1)	GP	PE-O	36	1	730.575066	731.582891	[M-H]-	C41H82NO7P	0.415736	0.392505	0.507463	0.568239	0.565461	0.385937	0.431403	0.414423	0.401034	0.565749	0.131818	0.188047	0.328608	0.191899	0.28907
LIPID-N-0751	PE(O-17:1_18:1)	GP	PE-O	35	2	714.543766	715.551591	[M-H]-	C40H78NO7P	0.240894	0.134615	0.170149	0.188229	0.236882	0.0546875	0.0475222	0.0533654	0.0873385	0.0418451	0.0462121	0.0326531	0.0572152	0.0516456	0.04372
LIPID-N-0753	PE(O-18:1_18:1)	GP	PE-O	36	2	728.559416	729.567241	[M-H]-	C41H80NO7P	9.47062	6.26233	7.26368	7.20446	9.88283	5.26042	4.58007	4.90385	7.23514	4.39857	2.98485	2.74052	5.11392	3.2557	3.37488
LIPID-N-0757	PE(O-20:0_18:2)	GP	PE-O	38	2	756.590716	757.598541	[M-H]-	C43H84NO7P	0.102963	0.157791	0.128358	0.146626	0.127356	0.110937	0.0907668	0.122596	0.106977	0.182977	0.0481313	0.0724004	0.0987342	0.0683544	0.155801
LIPID-N-0770	PE(O-17:1_18:2)	GP	PE-O	35	3	712.528116	713.535941	[M-H]-	C40H76NO7P	0.1695	0.104043	0.159204	0.169964	0.165563	0.0739583	0.0693792	0.0639423	0.0821705	0.0555556	0.0489394	0.0563654	0.0592405	0.0724051	0.0443432
LIPID-N-0773	PE(O-18:1_18:2)	GP	PE-O	36	3	726.543766	727.551591	[M-H]-	C41H78NO7P	12.6275	9.56607	10.4478	10.4515	15.1299	8.38542	6.20762	6.875	10.8527	6.16718	5.80808	5.58795	8.86076	7.24051	7.52637
LIPID-N-0774	PE(O-18:2_18:1)	GP	PE-O	36	3	726.543766	727.551591	[M-H]-	C41H78NO7P	0.080136	0.0527613	0.0701493	0.0669711	0.0922058	0.111458	0.086072	0.0788462	0.10801	0.0784913	0.0281313	0.0477162	0.0521519	0.0306835	0.0353308
LIPID-N-0760	PE(O-20:1_18:1)	GP	PE-O	38	2	756.590716	757.598541	[M-H]-	C43H84NO7P	0.424478	0.323471	0.390547	0.36276	0.464595	0.34375	0.290037	0.355769	0.432041	0.285423	0.233333	0.215743	0.43443	0.229367	0.26558
LIPID-N-0791	PE(O-18:2_18:2)	GP	PE-O	36	4	724.528116	725.535941	[M-H]-	C41H76NO7P	0.0650801	0.0468442	0.0706468	0.0740741	0.0454916	0.217188	0.106938	0.126923	0.177261	0.0942915	0.0525253	0.0568513	0.0304304	0.0592405	0.0443912
LIPID-N-0813	PE(O-18:0_20:5)	GP	PE-O	38	5	750.543766	751.551591	[M-H]-	C43H78NO7P	0.937348	1.08974	1.27363	1.16692	1.17168	1.55729	1.5493	1.4375	1.323	1.50357	0.757576	0.879495	0.850633	1.11392	1.07862
LIPID-N-0818	PE(O-20:0_20:5)	GP	PE-O	40	5	778.575066	779.582891	[M-H]-	C45H82NO7P	0.0611948	0.0784024	0.0825871	0.0771182	0.0570555	0.09375	0.0970266	0.0971154	0.0780362	0.0973496	0.0415152	0.0597668	0.0541772	0.0627848	0.0685523
LIPID-N-0844	PE(O-20:1_20:5)	GP	PE-O	40	6	776.559416	777.567241	[M-H]-	C45H80NO7P	0.105877	0.101578	0.0666667	0.0898021	0.108507	0.121875	0.0918101	0.0975962	0.0935401	0.0897044	0.0762626	0.0782313	0.108354	0.0602532	0.105465
LIPID-N-0739	PE(O-18:1_18:0)	GP	PE-O	36	1	730.575066	731.582891	[M-H]-	C41H82NO7P	0.125304	0.0670611	0.0935323	0.0644343	0.110545	0.133333	0.107981	0.0990385	0.167442	0.102446	0.0757576	0.102041	0.0956962	0.076962	0.104506
LIPID-N-0741	PE(O-20:0_18:1)	GP	PE-O	38	1	758.606366	759.614191	[M-H]-	C43H86NO7P	0.0422535	0.0413215	0.0418408	0.0532725	0.0419766	0.0541667	0.0311946	0.0413462	0.0402584	0.0427115	0.0191919	0.0209913	0.0607595	0.0299747	0.0301055
LIPID-N-0777	PE(O-20:1_18:2)	GP	PE-O	38	3	754.575066	755.582891	[M-H]-	C43H82NO7P	0.592521	0.392505	0.497512	0.456114	0.646969	0.470313	0.380282	0.334135	0.511111	0.282365	0.259091	0.285714	0.663291	0.341772	0.406999
LIPID-P-1375	PE(P-18:0_20:5)	GP	PE-P	38	5	750.543766	749.535941	[M+H]+	C43H76NO7P	2.04468	2.26824	2	1.91273	2.23128	2.24479	1.90923	2.16346	2.51163	2.19164	1.28788	1.20019	1.57975	1.31139	1.75935
LIPID-P-1354	PE(P-18:3_18:1)	GP	PE-P	36	4	724.528116	723.520291	[M+H]+	C41H74NO7P	1.88441	1.69625	1.59701	1.91273	1.34997	1.53646	0.933751	0.538462	2.86822	2.17635	0.590909	0.337707	0.906329	0.526582	0.580058
LIPID-P-1333	PE(P-20:0_18:2)	GP	PE-P	38	2	756.590716	755.582891	[M+H]+	C43H82NO7P	0.728509	0.591716	0.522388	0.547945	0.860927	0.682292	0.521127	0.371635	0.697674	0.464322	0.306061	0.33139	0.739241	0.479494	0.44535
LIPID-P-1331	PE(P-18:0_18:2)	GP	PE-P	36	2	728.559416	727.551591	[M+H]+	C41H78NO7P	13.3074	10.7495	11.2935	11.3141	19.2053	10.8333	7.87689	7.59615	13.0233	9.27625	6.41414	6.12245	10.2785	7.79747	8.96453
LIPID-P-1322	PE(P-20:0_18:1)	GP	PE-P	38	1	758.606366	757.598541	[M+H]+	C43H84NO7P	0.694512	0.542406	0.562189	0.542872	0.753948	0.598958	0.372979	0.538462	0.697674	0.496942	0.313636	0.380466	0.546835	0.350886	0.443432
LIPID-P-1317	PE(P-17:0_18:1)	GP	PE-P	35	1	716.559416	715.551591	[M+H]+	C40H78NO7P	0.263235	0.18787	0.204478	0.177067	0.342333	0.0895833	0.0709442	0.0798077	0.140568	0.0881753	0.0575758	0.0433431	0.0911392	0.0503291	0.0627996
LIPID-P-0647	PE(P-18:1_18:2)	GP	PE-P	36	3	726.543766	725.535941	[M+H]+	C41H76NO7P	0.0976202	0.0996055	0.080597	0.118214	0.0723383	0.125521	0.189358	0.119712	0.122481	0.0932722	0.0631313	0.0185131	0.0850633	0.0398987	0.0441994
LIPID-P-0640	PE(P-16:0_18:2)	GP	PE-P	34	2	700.528116	699.520291	[M+H]+	C39H74NO7P	0.238465	0.157791	0.175622	0.213597	0.239939	0.166667	0.125196	0.14375	0.178295	0.0866463	0.080303	0.0524781	0.133165	0.100253	0.172579
LIPID-P-0636	PE(P-16:0_18:1)	GP	PE-P	34	1	702.543766	701.535941	[M+H]+	C39H76NO7P	0.305002	0.162722	0.258209	0.239472	0.368823	0.19375	0.229004	0.137981	0.166925	0.201835	0.0777778	0.0602527	0.111899	0.0632911	0.178332
LIPID-P-0645	PE(P-16:0_18:3)	GP	PE-P	34	3	698.512466	697.504641	[M+H]+	C39H72NO7P	1.07334	0.86785	0.885572	1.01471	1.0647	0.567708	0.66771	0.620192	0.764858	0.626911	0.290909	0.297376	0.289114	0.254177	0.278523
LIPID-N-0449	PG(20:1_18:1)	GP	PG	38	2	801.572389	802.572387	[M-H]-	C44H83O10P	2.8169	2.643	2.63682	3.23694	2.54712	2.98958	3.8289	3.30769	3.61757	4.16922	2.77778	2.74052	3.10886	2.60253	2.53116
LIPID-N-0451	PG(18:2_18:1)	GP	PG	36	3	771.525439	772.525437	[M-H]-	C42H77O10P	0.0502186	0.0699211	0.041194	0.033587	0.0727458	0.061875	0.0549817	0.0249038	0.0635659	0.102956	0.0488889	0.0222546	0.111392	0.033519	0.0395014
LIPID-N-0453	PG(18:2_18:2)	GP	PG	36	4	769.509789	770.509787	[M-H]-	C42H75O10P	0.132103	0.129191	0.124378	0.142567	0.165563	0.096875	0.0928534	0.0774038	0.0837209	0.0866463	0.14596	0.0986395	0.216709	0.177722	0.186961
LIPID-N-0456	PG(18:1_20:3)	GP	PG	38	4	797.541089	798.541087	[M-H]-	C44H79O10P	0.0636231	0.0354043	0.0627861	0.0628108	0.0596026	0.0390625	0.086385	0.0610577	0.041447	0.0438328	0.0305051	0.0383868	0.0561013	0.0417215	0.0518696
LIPID-N-0457	PG(18:2_18:3)	GP	PG	36	5	767.494139	768.494137	[M-H]-	C42H73O10P	0.067897	0.0543393	0.0430846	0.0627093	0.0825267	0.0692708	0.0597809	0.0500962	0.0502326	0.0565749	0.040101	0.050243	0.062481	0.0459747	0.0358581
LIPID-N-1151	PG(14:0_18:2)	GP	PG	32	2	717.4706655	718.4784855	[M-H]-	C38H71O10P	0.0504128	0.0123274	0.0241791	0.0388635	0.0296485	0.043125	0.019927	0.0255769	0.0395866	0.0278287	0.0317172	0.0355685	0.0502278	0.0521519	0.0316395
LIPID-N-1152	PG(16:0_16:2)	GP	PG	32	2	717.4706655	718.4784855	[M-H]-	C38H71O10P	0.148616	0.106509	0.117413	0.113648	0.156903	0.15625	0.118936	0.0847115	0.180879	0.121305	0.119192	0.118562	0.14481	0.138734	0.161074
LIPID-N-1155	PG(16:0_17:2)	GP	PG	33	2	731.4863155	732.4941355	[M-H]-	C39H73O10P	0.0514813	0.041716	0.0476617	0.0686961	0.055731	0.0365625	0.0412102	0.0524038	0.0500258	0.0344546	0.0372727	0.0398445	0.0636962	0.0498228	0.0665388
LIPID-N-1160	PG(18:1_19:1)	GP	PG	37	2	787.5489158	788.5567358	[M-H]-	C43H81O10P	0.0642059	0.0640039	0.0630846	0.0881786	0.0461538	0.083125	0.0466354	0.0465385	0.0533333	0.079103	0.10303	0.0737609	0.0841519	0.0991392	0.0819751
LIPID-N-1164	PG(18:1_21:1)	GP	PG	39	2	815.5802159	816.5880359	[M-H]-	C45H85O10P	0.178728	0.145957	0.18607	0.250634	0.197657	0.201042	0.225352	0.171154	0.182946	0.20897	0.142424	0.193392	0.187342	0.218734	0.173538
LIPID-N-0447	PG(18:0_18:2)	GP	PG	36	2	773.541089	774.541087	[M-H]-	C42H79O10P	0.178728	0.151874	0.143284	0.168442	0.218034	0.10625	0.128326	0.0568269	0.0982946	0.0851172	0.0534343	0.0511176	0.11038	0.0926582	0.130393
LIPID-N-1174	PG(16:1_18:2)	GP	PG	34	3	743.4863155	744.4941355	[M-H]-	C40H73O10P	0.143759	0.11144	0.127363	0.221208	0.0927152	0.277083	0.415232	0.272115	0.423773	0.390418	0.209091	0.155491	0.212658	0.280506	0.225312
LIPID-N-1175	PG(18:0_16:3)	GP	PG	34	3	743.4863155	744.4941355	[M-H]-	C40H73O10P	0.23798	0.168639	0.195025	0.236428	0.222109	0.184375	0.175274	0.148077	0.160207	0.151886	0.228283	0.190476	0.244051	0.232911	0.209971
LIPID-N-1177	PG(16:0_22:3)	GP	PG	38	3	799.5489158	800.5567358	[M-H]-	C44H81O10P	0.442933	0.341223	0.367164	0.412988	0.407539	0.371875	0.369327	0.255769	0.450646	0.211009	0.435354	0.278912	0.500253	0.486076	0.413231
LIPID-N-1178	PG(20:1_18:2)	GP	PG	38	3	799.5489158	800.5567358	[M-H]-	C44H81O10P	1.4473	1.07495	1.16418	1.30898	1.46714	1.19792	1.12676	0.6125	1.16796	0.604485	1.05051	1.00097	1.47848	1.41772	1.23682
LIPID-N-1179	PG(18:1_21:2)	GP	PG	39	3	813.5645659	814.5723859	[M-H]-	C45H83O10P	0.127246	0.145957	0.121393	0.152207	0.155884	0.13125	0.156495	0.120192	0.126098	0.101325	0.131313	0.173955	0.102278	0.12962	0.0793864
LIPID-N-1180	PG(21:1_18:2)	GP	PG	39	3	813.5645659	814.5723859	[M-H]-	C45H83O10P	0.0596406	0.0434911	0.0707463	0.0685946	0.0855833	0.0620833	0.057903	0.0171154	0.0655297	0.0437309	0.0762626	0.0665695	0.0760506	0.0625823	0.0530201
LIPID-N-1183	PG(22:1_18:2)	GP	PG	40	3	827.5802159	828.5880359	[M-H]-	C46H85O10P	1.74842	1.6075	1.61194	1.74531	2.04789	1.3125	0.96192	0.954808	1.34367	1.10092	1.39394	1.11759	1.74177	1.6	1.65868
LIPID-N-1187	PG(16:1_18:3)	GP	PG	34	4	741.4706655	742.4784855	[M-H]-	C40H71O10P	14.3759	15.3846	11.9403	15.4236	16.811	12.1875	18.988	8.99038	11.0594	10.2956	9.82828	11.2731	16.1013	12.962	12.3682
LIPID-N-1161	PG(16:0_22:2)	GP	PG	38	2	801.5645659	802.5723859	[M-H]-	C44H83O10P	0.329286	0.205128	0.334328	0.473871	0.329088	0.428125	0.56025	0.4375	0.460982	0.472987	0.392929	0.362488	0.426329	0.454684	0.313519
LIPID-N-0446	PG(18:1_18:1)	GP	PG	36	2	773.541089	774.541087	[M-H]-	C42H79O10P	0.0636231	0.0759369	0.0621891	0.0816844	0.0723383	0.0508333	0.0798122	0.0461538	0.14677	0.319062	0.0478788	0.052964	1.21013	0.0617722	0.0834132
LIPID-N-0452	PG(18:1_20:2)	GP	PG	38	3	799.556739	800.556737	[M-H]-	C44H81O10P	0.107819	0.113412	0.132338	0.229325	0.133469	0.239583	0.307773	0.15	0.23876	0.299694	0.156566	0.162293	0.232911	0.207595	0.187919
LIPID-N-0444	PG(18:2_16:0)	GP	PG	34	2	745.509789	746.509787	[M-H]-	C40H75O10P	0.280719	0.309665	0.330348	0.322679	0.497198	0.288542	0.307773	0.1625	0.274935	0.261978	0.265657	0.257532	0.767595	0.36962	0.321189
LIPID-N-1215	PG(22:1_20:5)	GP	PG	42	6	849.5645659	850.5723859	[M-H]-	C48H83O10P	0.0342885	0.0447732	0.0418905	0.0450533	0.0197657	0.0528125	0.0593636	0.0353846	0.0367959	0.0557594	0.0587879	0.0733722	0.0614684	0.0616709	0.0622244
LIPID-N-1208	PG(22:0_20:5)	GP	PG	42	5	851.5802159	852.5880359	[M-H]-	C48H85O10P	0.025255	0.0241617	0.0287562	0.0330797	0.0395313	0.0588542	0.0597809	0.0443269	0.0569509	0.0269113	0.059596	0.0402332	0.0597468	0.0426329	0.0606903
LIPID-N-1195	PG(18:2_22:2)	GP	PG	40	4	825.5645659	826.5723859	[M-H]-	C46H83O10P	1.17533	0.944773	1.13433	1.0553	1.25318	1.01042	1.0746	0.803846	1.07494	0.918451	1.0202	0.923226	1.13418	1.1038	1.31352
LIPID-N-1194	PG(18:1_22:3)	GP	PG	40	4	825.5645659	826.5723859	[M-H]-	C46H83O10P	0.605148	0.433925	0.443781	0.555048	0.657157	0.511458	0.450704	0.354808	0.542636	0.476045	0.485859	0.507289	0.717975	0.602532	0.68744
LIPID-N-1192	PG(18:2_21:2)	GP	PG	39	4	811.5489158	812.5567358	[M-H]-	C45H81O10P	3.06945	2.96844	2.95522	3.32826	3.65767	2.625	2.35785	2.00962	2.72868	2.0999	2.68687	2.18659	3.31139	3.27089	3.06807
LIPID-N-1188	PG(16:1_20:3)	GP	PG	36	4	769.5019656	770.5097856	[M-H]-	C42H75O10P	0.0347742	0.0441815	0.0500498	0.0528666	0.0667346	0.0607292	0.066145	0.0450962	0.0660465	0.0268094	0.0512121	0.0643343	0.0493165	0.0748354	0.0634708
LIPID-N-1115	PG(16:0_20:0)	GP	PG	36	0	777.5645659	778.5723859	[M-H]-	C42H83O10P	0.025255	0.0302761	0.0313433	0.143075	0.0288334	0.114583	0.184664	0.0895192	0.155039	0.110092	0.0351515	0.054033	0.0696709	0.084557	0.0618408
LIPID-N-1117	PG(15:0_22:0)	GP	PG	37	0	791.5802159	792.5880359	[M-H]-	C43H85O10P	0.0118504	0.0182446	0.02	0.0191781	0.0167091	0.0177083	0.00990089	0.00772115	0.0102636	0.0123344	0.0156566	0.0102041	0.0155949	0.0130633	0.0128476
LIPID-N-0445	PG(17:1_18:1)	GP	PG	35	2	759.51422	760.525437	[M-H]-	C41H77O10P	0.107819	0.16568	0.0770149	0.28412	0.0536933	0.163542	0.244131	0.0347115	0.130233	0.0571865	0.10303	0.183673	0.139747	0.100658	0.231064
LIPID-N-1120	PG(16:0_22:0)	GP	PG	38	0	805.595866	806.603686	[M-H]-	C44H87O10P	1.28218	1.1144	1.15423	1.61339	1.39582	2.47917	1.94053	1.92308	2.32558	2.0897	1.55556	1.62293	1.96456	2.2481	1.83126
LIPID-N-1119	PG(18:0_19:0)	GP	PG	37	0	791.5802159	792.5880359	[M-H]-	C43H85O10P	0.0269063	0.0159763	0.0281592	0.0158295	0.0384106	0.014375	0.0310902	0.0161538	0.0330749	0.0297655	0.0214141	0.0279883	0.0181266	0.0149873	0.0222435
LIPID-N-1140	PG(16:0_22:1)	GP	PG	38	1	803.5802159	804.5880359	[M-H]-	C44H85O10P	1.71928	1.1144	1.19403	1.87722	1.76261	1.22917	1.26239	0.971154	1.45736	1.07034	1.59596	1.36054	1.78228	1.80253	1.96548
LIPID-N-0440	PG(18:0_18:1)	GP	PG	36	1	775.556739	776.556737	[M-H]-	C42H81O10P	0.12239	0.114398	0.114428	0.112633	0.102904	0.0940625	0.167971	0.133654	0.149871	0.184506	0.123232	0.122449	0.191392	0.106329	0.0932886
LIPID-N-0438	PG(16:0_18:1)	GP	PG	34	1	747.525439	748.525437	[M-H]-	C40H77O10P	0.213696	0.263314	0.2199	0.289193	0.299542	0.284375	0.280647	0.174038	0.363824	0.303772	0.162626	0.144801	1.55949	0.210633	0.180249
LIPID-N-0432	PG(16:0_16:0)	GP	PG	32	0	721.509789	722.509787	[M-H]-	C38H75O10P	0.0295289	0.0101085	0.0183582	0.017656	0.0205807	0.0282292	0.0500261	0.0107692	0.0245478	0.0303772	0.0244444	0.0281341	0.184304	0.0268861	0.0291946
LIPID-N-1141	PG(22:0_16:1)	GP	PG	38	1	803.5802159	804.5880359	[M-H]-	C44H85O10P	0.0468188	0.0352071	0.0738308	0.0771182	0.0467652	0.176042	0.19614	0.116346	0.140568	0.118247	0.0925253	0.120505	0.0889114	0.0848608	0.105465
LIPID-N-1148	PG(22:0_18:1)	GP	PG	40	1	831.6115161	832.6193361	[M-H]-	C46H89O10P	0.956775	0.682446	0.709453	1.00457	0.783495	1.375	1.25196	0.897115	1.29199	1.06014	1.39394	0.905734	1.05316	1.52911	1.10259
LIPID-N-0544	PI(18:0_22:5)	GP	PI	40	5	911.572784	912.572782	[M-H]-	C49H85O13P	0.0771248	0.116568	0.0620896	0.114257	0.117779	0.200417	0.1494	0.223077	0.117209	0.179001	0.260606	0.129252	0.277468	0.222785	0.187152
LIPID-N-0534	PI(16:0_20:5)	GP	PI	36	5	855.510184	856.510182	[M-H]-	C45H77O13P	0.293346	0.268245	0.308458	0.300355	0.215996	0.495833	0.438185	0.505769	0.390698	0.391437	0.40202	0.36346	0.615696	0.496203	0.396932
LIPID-N-0514	PI(20:3_18:0)	GP	PI	38	3	887.572784	888.572782	[M-H]-	C47H85O13P	0.205925	0.386588	0.296517	0.189548	0.3892	0.302083	0.323422	0.201923	0.264599	0.166769	0.494949	0.196307	0.366582	0.368608	0.375839
LIPID-N-0525	PI(20:3_18:1)	GP	PI	38	4	885.557134	886.557132	[M-H]-	C47H83O13P	0.318601	0.433925	0.312438	0.298326	0.454407	0.435417	0.29421	0.403846	0.469251	0.297655	0.39596	0.328474	0.413165	0.459747	0.479386
LIPID-N-0508	PI(18:1_18:2)	GP	PI	36	3	859.541484	860.541482	[M-H]-	C45H81O13P	2.56435	2.2288	1.49453	1.92187	2.18034	2.52083	1.38967	1.41154	1.76744	1.16208	1.62828	1.50437	2.14684	2.32911	1.60307
LIPID-N-0524	PI(18:0_20:4)	GP	PI	38	4	885.557134	886.557132	[M-H]-	C47H83O13P	0.450704	0.38856	0.346269	0.558092	0.340295	0.34375	0.39228	0.440385	0.195969	0.424057	0.707071	0.505345	0.664304	0.816203	0.696069
LIPID-N-0521	PI(18:2_18:2)	GP	PI	36	4	857.525834	858.525832	[M-H]-	C45H79O13P	0.36134	0.343195	0.272637	0.308473	0.393276	0.220833	0.162963	0.117885	0.178811	0.142915	0.254545	0.274052	0.457722	0.317975	0.441035
LIPID-N-0513	PI(18:3_20:0)	GP	PI	38	3	887.572784	888.572782	[M-H]-	C47H85O13P	1.12676	0.802761	0.855721	0.694064	0.825267	0.675	0.757433	0.413462	0.775194	0.444444	0.286869	0.408163	0.330127	0.593418	0.446788
LIPID-N-0512	PI(18:1_19:2)	GP	PI	37	3	873.549308	874.557132	[M-H]-	C46H83O13P	0.200097	0.258383	0.330348	0.393709	0.260825	0.422917	0.195722	0.257692	0.221189	0.197146	0.458586	0.340136	0.615696	0.28962	0.588686
LIPID-N-0509	PI(16:0_20:3)	GP	PI	36	3	859.541484	860.541482	[M-H]-	C45H81O13P	0.103545	0.0497041	0.0614925	0.0801624	0.12593	0.0964583	0.0840897	0.0707692	0.136021	0.0939857	0.14303	0.0793003	0.0964051	0.0933671	0.095302
LIPID-N-0539	PI(18:0_20:5)	GP	PI	38	5	883.541484	884.541482	[M-H]-	C47H81O13P	2.15639	2.16963	1.51244	2.09031	1.80336	2.66667	2.83777	3.07692	2.62532	1.99592	3.77778	3.49854	5.36709	3.26076	3.37488
LIPID-N-0506	PI(18:3_16:0)	GP	PI	34	3	831.510184	832.510182	[M-H]-	C43H77O13P	20.9811	14.1617	14.9652	16.276	24.0448	18.2292	22.7439	19.6154	18.6047	14.3323	16.1212	15.7046	20.0101	21.8734	17.2579
LIPID-N-0482	PI(18:0_18:1)	GP	PI	36	1	863.572784	864.572782	[M-H]-	C45H85O13P	26.4206	21.8935	19.9005	22.3237	24.2486	31.0417	26.4997	17.9231	23.9793	17.0234	22.8283	23.3236	26.1266	26.1266	25.6951
LIPID-N-0495	PI(18:0_18:2)	GP	PI	36	2	861.557134	862.557132	[M-H]-	C45H83O13P	11.3453	7.94872	7.9403	7.30594	10.0662	6.70833	5.52947	5.36538	4.60982	5.25994	7.47475	6.53061	10.1468	9.74177	9.22339
LIPID-N-0549	PI(18:1_20:5)	GP	PI	38	6	881.525834	882.525832	[M-H]-	C47H79O13P	1.15784	1.1716	1.01095	1.39219	0.910851	2.1875	1.6192	2.25	1.83773	1.64526	2.46465	2.17687	2.81519	2.73418	2.20518
LIPID-N-0469	PI(16:0_18:0)	GP	PI	34	0	837.557134	838.557132	[M-H]-	C43H83O13P	1.21418	0.889546	0.670647	0.988331	1.00255	2.00833	1.80282	1.28077	1.80052	1.11927	1.19596	0.96793	1.04304	1.36911	1.06616
LIPID-N-0496	PI(18:1_18:1)	GP	PI	36	2	861.557134	862.557132	[M-H]-	C45H83O13P	22.3409	20.3156	14.6667	19.5231	18.0948	33.75	20.5529	28.0769	29.9742	20.999	25.8586	20.0194	19.7468	29.7722	19.559
LIPID-N-0471	PI(18:0_18:0)	GP	PI	36	0	865.588434	866.588432	[M-H]-	C45H87O13P	2.29237	2.03156	1.47065	1.97463	1.7728	2.625	1.78404	1.74615	2.39793	1.2844	2.14141	1.68319	2.08608	2.51139	2.09012
LIPID-N-0478	PI(16:0_18:1)	GP	PI	34	1	835.541484	836.541482	[M-H]-	C43H81O13P	14.7644	11.144	10.3881	14.3683	13.4284	20.8333	19.4679	17.8846	22.739	13.7411	15.2525	12.3226	15.5342	18.0253	14.0748
LIPID-N-0479	PI(18:0_17:1)	GP	PI	35	1	849.549308	850.557132	[M-H]-	C44H83O13P	0.289461	0.341223	0.19005	0.322679	0.266938	0.3375	0.436098	0.515385	0.314212	0.311927	0.357576	0.437318	0.392911	0.51038	0.249281
LIPID-N-0480	PI(17:0_18:1)	GP	PI	35	1	849.549308	850.557132	[M-H]-	C44H83O13P	0.588635	0.447732	0.39204	0.570269	0.399389	0.65	0.573813	0.471154	0.357623	0.446483	0.620202	0.40622	0.623797	0.48	0.581016
LIPID-N-0488	PI(16:1_17:1)	GP	PI	33	2	819.502358	820.510182	[M-H]-	C42H77O13P	0.209811	0.177318	0.222886	0.103907	0.315843	0.184792	0.155451	0.113462	0.192248	0.0841998	0.0492929	0.05345	0.108354	0.099443	0.0529243
LIPID-N-0490	PI(18:2_16:0)	GP	PI	34	2	833.525834	834.525832	[M-H]-	C43H79O13P	1.83196	1.35897	1.31343	1.57889	2.18034	1.47708	1.22692	1.26346	1.44289	1.06218	1.71313	1.61322	2.47089	2.02127	1.97507
LIPID-N-0491	PI(16:1_18:1)	GP	PI	34	2	833.525834	834.525832	[M-H]-	C43H79O13P	0.266149	0.128994	0.109652	0.225266	0.139582	0.614583	0.344288	0.353846	0.419638	0.297655	0.329293	0.258503	0.279494	0.364557	0.260786
LIPID-N-0493	PI(17:1_18:1)	GP	PI	35	2	847.533658	848.541482	[M-H]-	C44H81O13P	0.149199	0.142012	0.183085	0.24759	0.295466	0.260417	0.312989	0.405769	0.264599	0.188583	0.262626	0.198251	0.315949	0.281519	0.251198
LIPID-N-0475	PI(16:0_16:1)	GP	PI	32	1	807.510184	808.510182	[M-H]-	C41H77O13P	0.182224	0.0595661	0.0875622	0.223237	0.0664289	0.31875	0.3735	0.278846	0.30801	0.303772	0.0618182	0.188533	0.180051	0.249114	0.191755
LIPID-N-1379	PI(15:0_19:0)	GP	PI	34	0	837.5493097	838.5571297	[M-H]-	C43H83O13P	0.679942	0.566075	0.463682	0.710299	0.611309	0.995833	0.930621	0.744231	1.02739	0.680938	0.864646	0.623907	0.633924	0.773671	0.690316
LIPID-N-1402	PI(13:1_18:1)	GP	PI	31	2	791.4710594	792.4788794	[M-H]-	C40H73O13P	0.934434	0.859961	0.644776	0.832065	0.501274	0.30625	0.567553	0.305769	0.135814	0.309888	0.575758	0.365403	0.326076	0.532658	0.458293
LIPID-N-1373	PI(10:0_16:0)	GP	PI	26	0	725.4241092	726.4319292	[M-H]-	C35H67O13P	0.386595	0.25641	0.268657	0.278031	0.277127	0.314583	0.340115	0.332692	0.299742	0.207951	0.232323	0.209913	0.210633	0.273418	0.220518
LIPID-N-1374	PI(12:0_18:0)	GP	PI	30	0	781.4867095	782.4945295	[M-H]-	C39H75O13P	0.318601	0.218935	0.284577	0.278031	0.293428	0.327083	0.325509	0.336538	0.27907	0.220183	0.236364	0.227405	0.218734	0.245063	0.17814
LIPID-N-1375	PI(15:0_17:0)	GP	PI	32	0	809.5180096	810.5258296	[M-H]-	C41H79O13P	0.41185	0.329389	0.362189	0.298326	0.277127	0.4625	0.504956	0.3	0.384496	0.326198	0.278788	0.27794	0.324051	0.368608	0.341323
LIPID-N-1436	PI(18:1_20:3)	GP	PI	38	4	885.5493097	886.5571297	[M-H]-	C47H83O13P	0.5051	0.451677	0.19403	0.422121	0.315843	0.435417	0.283777	0.292308	0.419638	0.240571	0.50101	0.377065	0.378734	0.518481	0.441035
LIPID-N-1430	PI(18:1_18:3)	GP	PI	36	4	857.5180096	858.5258296	[M-H]-	C45H79O13P	17.795	14.6746	11.2836	12.7448	16.485	20.0625	15.9416	17.75	15.876	12.0285	20.8081	16.3071	16.7291	22.481	16.28
LIPID-N-1419	PI(18:0_18:3)	GP	PI	36	3	859.5336597	860.5414797	[M-H]-	C45H81O13P	106.459	77.3176	70.0498	65.9564	88.0285	68.75	73.2394	66.7308	57.261	55.4536	64.8485	62.7794	83.2405	72.1013	67.1141
LIPID-N-1418	PI(18:1_17:2)	GP	PI	35	3	845.5180096	846.5258296	[M-H]-	C44H79O13P	1.47644	1.52465	1.38706	1.27854	1.0596	1.69583	1.76943	1.58462	1.4491	1.33333	1.72929	1.24976	1.02076	1.5757	1.09108
LIPID-N-1411	PI(19:0_17:2)	GP	PI	36	2	861.5493097	862.5571297	[M-H]-	C45H83O13P	1.73871	1.18343	1.11045	1.10401	1.48956	2.07083	0.984872	1.41923	1.3416	1.17839	1.52121	1.37609	1.55544	1.60405	1.56855
LIPID-N-1407	PI(15:0_19:2)	GP	PI	34	2	833.5180096	834.5258296	[M-H]-	C43H79O13P	1.08208	0.889546	0.658706	0.710299	1.14926	0.895833	0.648931	0.723077	0.849612	0.746177	1.11313	0.833819	1.22127	1.01266	1.12943
LIPID-N-1404	PI(14:1_18:1)	GP	PI	32	2	805.4867095	806.4945295	[M-H]-	C41H75O13P	0.390481	0.402367	0.350249	0.338914	0.307692	0.358333	0.164424	0.344231	0.229457	0.269113	0.313131	0.233236	0.281519	0.376709	0.256951
LIPID-N-1399	PI(19:0_18:1)	GP	PI	37	1	877.5806099	878.5884299	[M-H]-	C46H87O13P	0.221467	0.19211	0.244776	0.194622	0.129801	0.366667	0.120188	0.168846	0.351421	0.201835	0.290909	0.229349	0.267342	0.183291	0.173921
LIPID-N-1376	PI(16:0_16:0)	GP	PI	32	0	809.5180096	810.5258296	[M-H]-	C41H79O13P	0.464303	0.469428	0.437811	0.395738	0.3892	0.802083	0.901408	0.436538	0.564341	0.452599	0.260606	0.415938	0.524557	0.368608	0.52349
LIPID-N-1397	PI(15:0_21:1)	GP	PI	36	1	863.5649598	864.5727798	[M-H]-	C45H85O13P	13.9874	10.3945	9.37313	12.0548	12.3688	12.1667	14.3558	10.3654	11.3282	8.31804	13.0101	11.2342	12.2329	14.0354	12.1572
LIPID-N-1394	PI(15:0_20:1)	GP	PI	35	1	849.5493097	850.5571297	[M-H]-	C44H83O13P	0.30306	0.29783	0.310448	0.265855	0.273051	0.464583	0.335942	0.311538	0.363824	0.250765	0.319192	0.361516	0.241013	0.315949	0.289549
LIPID-N-1393	PI(19:0_15:1)	GP	PI	34	1	835.5336597	836.5414797	[M-H]-	C43H81O13P	1.13842	0.972387	0.79005	1.04921	1.17371	1.98125	1.26239	1.425	1.6	1.04587	1.19394	1.19534	1.23949	1.32051	1.15628
LIPID-N-1392	PI(15:0_19:1)	GP	PI	34	1	835.5336597	836.5414797	[M-H]-	C43H81O13P	9.1695	5.91716	5.31343	7.73212	8.17117	12.2083	9.93219	8.80769	10.7287	7.50255	7.73737	7.40525	9.03291	8.89114	7.59348
LIPID-N-1391	PI(16:0_17:1)	GP	PI	33	1	821.5180096	822.5258296	[M-H]-	C42H79O13P	0.279747	0.162327	0.158408	0.223237	0.142435	0.289583	0.38602	0.269231	0.24186	0.194292	0.307071	0.229349	0.352405	0.277468	0.214765
LIPID-N-1390	PI(18:0_14:1)	GP	PI	32	1	807.5023595	808.5101795	[M-H]-	C41H77O13P	0.949976	0.61144	0.746269	0.712329	0.670402	0.772917	0.828378	0.748077	0.777261	0.579001	0.640404	0.581147	0.563038	0.621772	0.479386
LIPID-N-1388	PI(18:0_13:1)	GP	PI	31	1	793.4867095	794.4945295	[M-H]-	C40H75O13P	0.872268	0.633136	0.640796	0.614916	0.647988	0.7125	0.813772	0.736538	0.73385	0.519878	0.555556	0.47036	0.477975	0.631899	0.42186
LIPID-N-1386	PI(12:0_18:1)	GP	PI	30	1	779.4710594	780.4788794	[M-H]-	C39H73O13P	7.88732	7.57396	7.9801	6.98123	7.82476	9	7.80386	8.80769	8.47545	7.72681	8	6.29738	7.02785	8.14177	6.82646
LIPID-N-1382	PI(15:0_21:0)	GP	PI	36	0	865.5806099	866.5884299	[M-H]-	C45H87O13P	1.47256	1.12821	0.7801	1.31101	1.39582	1.525	1.33542	1.20577	1.37468	0.943935	1.33535	0.98931	1.29215	1.51089	1.34803
LIPID-N-1398	PI(19:0_17:1)	GP	PI	36	1	863.5649598	864.5727798	[M-H]-	C45H85O13P	2.27295	1.63905	1.70547	1.94013	2.01325	2.10417	2.27439	1.82885	1.89974	1.29052	1.98182	1.74927	1.94835	2.41013	1.97507
LIPID-N-0877	PMeOH(16:0_16:0)	GP	PMeOH	32	0	661.480832	662.488657	[M-H]-	C36H71O8P	5.39097	5.02959	5.02488	4.77423	4.94651	5.20833	5.6338	4.90385	5.83979	5.55556	5.75758	5.05345	5.11392	5.56962	4.79386
LIPID-N-0892	PMeOH(18:0_22:4)	GP	PMeOH	40	4	765.543432	766.551257	[M-H]-	C44H79O8P	0.301117	0.319527	0.262189	0.357179	0.335711	0.363542	0.400104	0.440865	0.343152	0.41896	0.530303	0.421769	0.551899	0.521519	0.50815
LIPID-N-0894	PMeOH(18:2_18:3)	GP	PMeOH	36	5	707.465182	708.473007	[M-H]-	C40H69O8P	0.0174842	0.0203156	0.0187562	0.0197362	0.0284259	0.0130208	0.0183099	0.0160096	0.0140568	0.0176351	0.0179798	0.0268707	0.0283544	0.0282532	0.0181687
LIPID-N-1273	PS(20:0_18:1)	GP	PS	38	1	816.5754649	817.5832849	[M-H]-	C44H84NO10P	14.5119	16.0947	13.6318	14.551	15.2012	17.3958	15.7121	14.0962	33.9018	13.0275	12.6061	16.8707	9.9443	17.2962	13.0968
LIPID-N-1261	PS(17:0_18:1)	GP	PS	35	1	774.5285147	777.5519848	[M-H]-	C41H80NO10P	15.9301	19.0533	26.0697	23.9472	21.5996	27.7083	25.2478	25.7692	66.9767	32.212	18.3434	21.38	77.5696	25.1139	26.8456
LIPID-N-1292	PS(18:1_18:1)	GP	PS	36	2	786.5285147	787.5363347	[M-H]-	C42H78NO10P	90.9179	90.5325	83.1841	122.78	90.8813	210.417	164.424	156.923	212.92	125.382	141.414	155.296	125.367	193.215	179.866
LIPID-N-1295	PS(18:0_19:2)	GP	PS	37	2	800.5441648	801.5519848	[M-H]-	C43H80NO10P	26.8091	22.288	30.2488	25.3678	25.675	21.6667	25.0391	21.7308	41.5504	14.8828	19.1515	18.8533	17.9646	30.9873	30.489
LIPID-N-1258	PS(15:0_18:1)	GP	PS	33	1	746.4972146	749.5206846	[M-H]-	C39H76NO10P	2.58378	3.57002	3.26368	1.58904	5.03311	5.16667	5.92593	4.23077	10.2326	5.76962	3.35354	2.97376	10.0456	5.42785	3.68169
LIPID-N-1233	PS(16:0_17:0)	GP	PS	33	0	748.5128646	749.5206846	[M-H]-	C39H76NO10P	11.4619	10.6312	16.5771	10.9589	9.63831	17.3125	18.1116	13.2885	21.9121	14.0877	6.78788	7.15258	52.4557	9.37722	8.76318
LIPID-N-0576	PS(18:0_17:2)	GP	PS	35	2	772.512861	773.520686	[M-H]-	C41H76NO10P	6.23604	3.57002	7.44279	3.79503	5.07387	4.70833	6.96922	5.34615	7.09044	2.89501	1.58182	2.23518	1.94025	3.68608	2.16683
LIPID-N-1301	PS(21:0_18:2)	GP	PS	39	2	828.5754649	829.5832849	[M-H]-	C45H84NO10P	196.212	191.913	230.846	197.26	226.184	210.417	190.715	137.5	343.152	109.684	166.667	174.927	144.203	243.038	230.105
LIPID-N-1281	PS(23:0_18:1)	GP	PS	41	1	858.6224151	859.6302351	[M-H]-	C47H90NO10P	5.71151	5.56213	5.75124	5.92593	5.70555	6.77083	7.09442	5.98077	10.2326	4.9949	4.38384	3.45967	3.11899	5.93418	5.04314
LIPID-N-1296	PS(19:0_18:2)	GP	PS	37	2	800.5441648	801.5519848	[M-H]-	C43H80NO10P	128.218	108.087	132.537	121.969	133.265	132.917	111.841	93.0769	219.121	60.7543	96.1616	107.289	88.7089	159.595	119.463
LIPID-N-0582	PS(18:0_18:3)	GP	PS	36	3	784.512861	785.520686	[M-H]-	C42H76NO10P	407.965	441.815	421.891	432.268	466.633	512.5	617.632	461.538	597.416	364.934	468.687	491.74	455.696	546.835	594.439
LIPID-N-0572	PS(18:1_20:0)	GP	PS	38	1	816.575461	817.583286	[M-H]-	C44H84NO10P	4.79845	3.72781	4.53731	3.5312	5.09424	4.41667	3.94366	3.5	6.47028	2.81346	3.25253	3.92614	3.38228	3.90886	4.60211
LIPID-N-0570	PS(18:0_18:1)	GP	PS	36	1	788.544161	789.551986	[M-H]-	C42H80NO10P	62.9432	78.501	65.0746	78.7418	69.0779	103.542	94.1054	92.8846	128.992	69.1131	93.7374	89.4072	83.8481	122.127	118.504
LIPID-N-0568	PS(18:0_16:1)	GP	PS	34	1	760.512861	761.520686	[M-H]-	C40H76NO10P	2.87518	1.06706	3.26368	3.79503	1.04941	5.6875	7.13615	7.82692	6.88372	5.66769	2.46465	6.97765	4.96203	6.60253	4.65964
LIPID-N-0567	PS(16:0_18:1)	GP	PS	34	1	760.512861	761.520686	[M-H]-	C40H76NO10P	17.154	18.4418	21.4925	27.6002	19.623	53.75	42.1492	36.5385	47.5452	33.0275	29.0909	27.5996	31.5949	40.1013	38.3509
LIPID-N-0563	PS(18:0_18:0)	GP	PS	36	0	790.559811	791.567636	[M-H]-	C42H82NO10P	6.02234	4.83235	6.74627	6.51446	3.70861	8.47917	7.78299	6.09615	8.9509	5.62691	6.70707	8.06608	7.10886	9.51899	6.86481
LIPID-N-0595	PS(18:0_22:5)	GP	PS	40	5	836.544161	837.551986	[M-H]-	C46H80NO10P	14.0457	13.8462	19.3234	14.2466	17.1574	18.4167	12.8326	16.1731	23.3592	10.2956	12.4646	10.5734	9.13418	14.3595	13.0201
LIPID-N-0593	PS(18:0_20:5)	GP	PS	38	5	808.512861	809.520686	[M-H]-	C44H76NO10P	32.8315	41.4201	36.2189	37.3415	30.7692	48.9583	49.4523	52.5	76.4858	35.2701	32.9293	41.0107	33.4177	51.8481	45.8293
LIPID-N-0586	PS(18:0_22:3)	GP	PS	40	3	840.575461	841.583286	[M-H]-	C46H84NO10P	5.5561	4.7929	5.79104	6.29122	6.82629	6.625	8.26291	5.38462	11.1008	4.9949	3.83838	4.31487	2.8962	5.91392	5.02397
LIPID-N-1303	PS(23:0_18:2)	GP	PS	41	2	856.606765	857.614585	[M-H]-	C47H88NO10P	11.3259	7.88955	11.801	9.96449	12.2669	13.3958	10.4956	8.92308	19.2455	6.23853	9.11111	9.77648	7.0481	11.6253	11.6012
LIPID-N-0581	PS(18:2_18:1)	GP	PS	36	3	784.512861	785.520686	[M-H]-	C42H76NO10P	20.0097	28.7968	27.8607	31.6591	25.2674	41.6667	28.3777	30.7692	40.9302	21.4067	26.8687	40.0389	32.6076	45.7722	44.1035
LIPID-N-0578	PS(18:1_19:1)	GP	PS	37	2	800.544161	801.551986	[M-H]-	C43H80NO10P	57.6979	68.0473	72.4378	72.2476	66.6327	104.583	116.641	87.3077	162.067	65.6473	65.8586	76.7736	40.7089	88.5063	85.7143
LIPID-N-0577	PS(18:0_18:2)	GP	PS	36	2	786.528511	787.536336	[M-H]-	C42H78NO10P	225.352	234.714	278.607	247.59	281.202	281.25	217.006	180.962	260.465	154.74	270.707	272.109	313.924	364.557	412.272
LIPID-N-0574	PS(18:2_16:0)	GP	PS	34	2	758.497211	759.505036	[M-H]-	C40H74NO10P	4.3322	5.16765	5.59204	10.1065	5.50178	8.8125	6.15545	3.01923	13.168	3.5474	4.78788	5.15063	7.23038	9.53924	10.6807
LIPID-N-1307	PS(16:0_20:3)	GP	PS	36	3	784.5128646	785.5206846	[M-H]-	C42H76NO10P	34.3856	24.8521	33.4328	32.6738	38.5125	45.625	34.8461	27.5	38.6563	19.0826	28.2828	29.3489	20.8608	47.1899	43.1448
LIPID-N-1320	PS(17:2_18:2)	GP	PS	35	4	768.4815645	777.5519848	[M-H]-	C41H80NO10P	1357.94	1875.74	1703.48	1195.33	1730.01	2000	1208.14	1315.38	3803.62	1423.04	1517.17	1677.36	1211.14	2531.65	1955.9
LIPID-N-1310	PS(19:0_18:3)	GP	PS	37	3	798.5285147	799.5363347	[M-H]-	C43H78NO10P	33.6085	25.8383	32.6368	28.0061	26.0825	21.0417	12.8326	9.94231	25.4264	5.52497	27.4747	18.62	21.0633	41.3165	26.6539
LIPID-N-1366	PS(20:3_20:5)	GP	PS	40	8	830.4972146	825.4580844	[M-H]-	C46H68NO10P	22.1467	29.9803	27.4627	37.7473	20.1121	45.2083	48.2003	53.0769	82.2739	37.3089	44.2424	41.2051	29.9747	42.9367	41.8025
LIPID-N-1361	PS(20:3_20:4)	GP	PS	40	7	832.5128646	825.4580844	[M-H]-	C46H68NO10P	2.07868	3.84615	2.02985	2.8209	4.01426	6.10417	4.61137	8.28846	4.13437	2.79307	6.06061	5.24781	4.92152	7.59494	4.41035
LIPID-N-1356	PS(18:2_20:5)	GP	PS	38	7	804.4815645	817.5832849	[M-H]-	C44H84NO10P	20.3983	27.8107	27.6617	27.1943	28.7315	73.5417	76.1607	81.5385	111.214	32.8236	74.3434	68.0272	52.4557	83.6456	45.6376
LIPID-N-1347	PS(20:3_20:3)	GP	PS	40	6	834.5285147	825.4580844	[M-H]-	C46H68NO10P	8.06217	12.9191	10.5473	10.1471	14.1416	15.9375	13.1664	14.5962	24.186	11.213	13.2121	8.24101	7.29114	18.1671	12.2723
LIPID-N-1343	PS(18:3_20:3)	GP	PS	38	6	806.4972146	817.5832849	[M-H]-	C44H84NO10P	1833.9	2110.45	2089.55	2272.96	1858.38	2625	2879.5	2538.46	4899.22	1694.19	1751.52	1537.41	1219.24	2389.87	1860.02
LIPID-N-1333	PS(19:0_20:5)	GP	PS	39	5	822.5285147	823.5363347	[M-H]-	C45H78NO10P	N/A	N/A	N/A	NA	N/A	4.41667	3.75587	4.96154	6.92506	2.07951	2.26263	2.62391	2.93671	3.88861	3.48993
LIPID-N-1342	PS(18:2_20:4)	GP	PS	38	6	806.4972146	817.5832849	[M-H]-	C44H84NO10P	563.38	508.876	700.498	580.416	692.817	568.75	392.28	386.538	785.53	277.268	513.131	518.95	390.886	808.101	747.843
LIPID-N-1341	PS(15:1_22:5)	GP	PS	37	6	792.4815645	793.4893845	[M-H]-	C43H72NO10P	2.64206	1.76134	0.829851	4.16032	5.54254	4.75	4.25665	6.21154	12.8786	3.64934	5.31313	1.88921	3.64557	4.33418	3.29818
LIPID-N-1338	PS(18:1_24:4)	GP	PS	42	5	864.5754649	865.5832849	[M-H]-	C48H84NO10P	84.7013	91.5187	82.1891	94.7742	96.9944	106.667	89.5149	81.7308	176.537	62.9969	84.4444	90.9621	84.0506	108.557	129.434
LIPID-N-1337	PS(21:0_20:5)	GP	PS	41	5	850.5598148	851.5676348	[M-H]-	C47H82NO10P	17.7756	11.7357	15.5423	18.3257	8.59908	24.1667	23.3698	35.3846	48.7855	18.002	21.2121	21.1856	22.6835	23.2911	15.8581
LIPID-N-1335	PS(18:1_22:4)	GP	PS	40	5	836.5441648	825.4580844	[M-H]-	C46H68NO10P	60.4177	73.1755	76.0199	86.0477	61.1309	121.25	94.7314	106.731	219.121	73.8022	63.2323	87.4636	59.1392	110.582	87.6318
LIPID-N-1309	PS(18:1_19:2)	GP	PS	37	3	798.5285147	799.5363347	[M-H]-	C43H78NO10P	138.902	125.641	176.517	183.866	149.771	169.375	212.833	173.077	370.026	125.994	112.323	142.274	115.038	206.582	139.406
LIPID-N-1331	PS(18:1_20:4)	GP	PS	38	5	808.5128646	817.5832849	[M-H]-	C44H84NO10P	1550.27	1487.18	1524.38	1526.13	1485.48	1677.08	1429.32	1317.31	2625.32	980.632	1153.54	1284.74	1081.52	1875.44	1562.8
LIPID-N-1329	PS(18:2_18:3)	GP	PS	36	5	780.4815645	785.5206846	[M-H]-	C42H76NO10P	2253.52	2130.18	2646.77	2415.02	2404.48	3020.83	3296.82	2730.77	5519.38	2120.29	1981.82	2448.98	1407.59	2734.18	1729.63
LIPID-N-1323	PS(18:2_20:2)	GP	PS	38	4	810.5285147	817.5832849	[M-H]-	C44H84NO10P	131.132	142.406	160.995	140.842	130.005	159.167	143.14	130.769	243.928	79.7146	103.636	105.734	88.5063	179.443	158.006
LIPID-N-1332	PS(18:2_20:3)	GP	PS	38	5	808.5128646	817.5832849	[M-H]-	C44H84NO10P	2836.33	2761.34	2885.57	2841.2	3097.3	3312.5	2775.17	2365.38	4299.74	1820.59	2343.43	2274.05	1869.37	3544.3	3048.9
LIPID-N-1318	PS(16:1_18:3)	GP	PS	34	4	754.4659145	755.4737345	[M-H]-	C40H70NO10P	1.17727	3.49112	3.9005	3.28767	3.81049	6.27083	9.38967	7.11538	11.8863	4.3629	4.92929	6.78328	11.2608	11.3418	3.89262
LIPID-N-1322	PS(18:1_20:3)	GP	PS	38	4	810.5285147	817.5832849	[M-H]-	C44H84NO10P	3360.85	3254.44	3462.69	3835.62	2873.15	4666.67	4423.58	4250	7214.47	2833.84	3030.3	3323.62	2207.59	4658.23	3317.35
LIPID-N-1321	PS(18:2_18:2)	GP	PS	36	4	782.4972146	785.5206846	[M-H]-	C42H76NO10P	1962.12	1518.74	1950.25	1753.42	1785.02	2270.83	1794.47	1586.54	3121.45	1060.14	1531.31	1685.13	1310.38	2491.14	1911.79
LIPID-N-1311	PS(19:1_18:2)	GP	PS	37	3	798.5285147	799.5363347	[M-H]-	C43H78NO10P	43.7105	34.3195	48.9552	45.6621	44.4218	63.125	51.1215	41.9231	81.6537	25.4842	35.5556	47.4247	28.7595	64.2025	54.65
LIPID-N-1312	PS(18:1_20:2)	GP	PS	38	3	812.5441648	817.5832849	[M-H]-	C44H84NO10P	129.189	135.7	172.338	189.751	142.843	222.917	223.266	194.231	382.429	149.235	133.333	149.271	110.177	206.582	164.525
LIPID-N-1314	PS(18:1_21:2)	GP	PS	39	3	826.5598148	827.5676348	[M-H]-	C45H82NO10P	58.6693	71.9921	55.3234	78.7418	62.1498	72.0833	63.4324	57.1154	133.953	40.1631	49.2929	69.9708	43.5443	86.0759	61.1697
LIPID-P-0159	CoenzymeQ8	PR	CoQ	8	0	727.56592	780.60566	[M+H]+	C53H80O4	0.529383	1.0355	0.840796	0.857433	0.91187	1.0625	0.829421	0.774038	0.976744	1.08053	0.426768	1.06414	5.51899	0.744304	0.997124
LIPID-P-0160	CoenzymeQ9	PR	CoQ	9	0	795.62878	794.62131	[M+H]+	C54H82O4	38.4653	42.6529	37.7612	42.3135	32.0428	47.8125	53.7298	32.2596	36.8992	46.3812	32.9798	46.8902	70.8861	36.7089	55.1294
LIPID-P-0161	CoenzymeQ10	PR	CoQ	10	0	863.69147	862.68391	[M+H]+	C59H90O4	0.679942	0.744576	0.766169	0.898021	0.263372	0.604167	0.652061	0.427885	0.457364	0.621814	0.362121	0.52964	1.96456	0.384304	0.338926
LIPID-P-1503	Cer(d18:0/22:1(2OH))	SP	Cer-ADS	40	1	638.608734	637.600909	[M+H]+	C40H79NO4	0.0397766	0.0457101	0.0358209	0.0522577	0.0502292	0.0423437	0.034168	0.0268269	0.0334884	0.0508665	0.0691919	0.0660836	0.0607595	0.076962	0.0575264
LIPID-P-1945	Cer(t16:2/22:0(2OH))	SP	Cer-AP	38	2	606.5455805	623.5488745	[M-H2O+H]+	C38H73NO5	0.00879068	0.0487673	0.0299502	0.0401826	0.045135	0.0360417	0.0220136	0.0495192	0.029354	0.0222222	0.0352525	0.0334791	0.0257722	0.0372152	0.0183126
LIPID-P-1951	Cer(t18:1/20:1(2OH))	SP	Cer-AP	38	2	606.5455805	623.5488745	[M-H2O+H]+	C38H73NO5	0.0282661	0.0186884	0.0517413	0.0433283	0.0465104	0.0259375	0.0122066	0.0332692	0.0344186	0.0253313	0.034798	0.0184645	0.0323038	0.0148354	0.016443
LIPID-P-1953	Cer(t18:1/36:1(2OH))	SP	Cer-AP	54	2	830.7959815	847.7992755	[M-H2O+H]+	C54H105NO5	2.23409	2.39645	2.79104	4.11466	2.64901	1.46354	2.024	1.99038	1.44186	2.12029	0.415152	1.24879	1.27089	1.26582	1.36146
LIPID-P-1941	Cer(t14:1/24:1(2OH))	SP	Cer-AP	38	2	606.5455805	623.5488745	[M-H2O+H]+	C38H73NO5	0.0883924	0.110454	0.0885572	0.138001	0.186449	0.13125	0.066771	0.124038	0.112661	0.0840979	0.105556	0.085034	0.0946835	0.105316	0.102109
LIPID-P-1989	Cer(t24:1/34:2(2OH))	SP	Cer-AP	58	3	884.8429317	901.8462257	[M-H2O+H]+	C58H111NO5	0.0679942	0.071499	0.0636816	0.0603754	0.145186	0.0526042	0.0688576	0.0788462	0.075969	0.0652396	0.0984848	0.0524781	0.0551899	0.0678481	0.0685523
LIPID-P-1952	Cer(t18:1/34:2(2OH))	SP	Cer-AP	52	3	800.7490313	817.7523253	[M-H2O+H]+	C52H99NO5	0.197669	0.11144	0.154229	0.231355	0.110036	0.202083	0.203965	0.19375	0.11938	0.16208	0.0417172	0.0748299	0.0521519	0.0967089	0.0733461
LIPID-P-1954	Cer(t18:1/36:2(2OH))	SP	Cer-AP	54	3	828.7803314	845.7836254	[M-H2O+H]+	C54H103NO5	2.95289	2.89448	3.20398	4.56621	2.36882	3.65104	4.82003	3.72115	3.47287	4.79103	1.18182	3.05637	2.26835	2.99747	3.0489
LIPID-P-1995	Cer(t26:2/30:2(2OH))	SP	Cer-AP	56	4	854.7959815	871.7992755	[M-H2O+H]+	C56H105NO5	0.0922778	0.0655819	0.104478	0.0948757	0.104432	0.071875	0.0499739	0.0865385	0.0702842	0.037105	0.0341414	0.0680272	0.0673418	0.0281519	0.057047
LIPID-P-1956	Cer(t18:1/38:2(2OH))	SP	Cer-AP	56	3	856.8116315	873.8149255	[M-H2O+H]+	C56H107NO5	12.6275	12.7712	12.8856	14.5104	12.1752	10.9375	11.7371	13.4135	11.2661	10.6014	11.3636	10.3013	9.41772	11.7975	11.8888
LIPID-P-1988	Cer(t24:1/32:2(2OH))	SP	Cer-AP	56	3	856.8116315	873.8149255	[M-H2O+H]+	C56H107NO5	0.0990772	0.119822	0.10995	0.103501	0.107489	0.0994792	0.0918101	0.134615	0.133333	0.0642202	0.0914141	0.0976676	0.100759	0.135696	0.123682
LIPID-P-1983	Cer(t22:2/34:2(2OH))	SP	Cer-AP	56	4	854.7959815	871.7992755	[M-H2O+H]+	C56H105NO5	0.293346	0.225345	0.265174	0.296296	0.2919	0.158333	0.160146	0.219712	0.139535	0.160041	0.187879	0.136054	0.201013	0.176203	0.205657
LIPID-P-1955	Cer(t18:1/38:1(2OH))	SP	Cer-AP	56	2	858.8272816	875.8305756	[M-H2O+H]+	C56H109NO5	1.627	1.77022	1.68657	2.62811	2.82731	0.994792	1.70057	1.30288	0.997416	0.973496	0.636364	1.03499	1.02278	1.13418	1.3279
LIPID-P-1981	Cer(t22:1/34:2(2OH))	SP	Cer-AP	56	3	856.8116315	873.8149255	[M-H2O+H]+	C56H107NO5	4.79359	4.90138	5.47264	6.49417	5.45084	5.1875	5.04434	6.05769	5.37468	5.45362	4.21717	4.29543	4.20253	6.22785	4.88974
LIPID-P-1979	Cer(t21:2/35:1(2OH))	SP	Cer-AP	56	3	856.8116315	873.8149255	[M-H2O+H]+	C56H107NO5	0.0694512	0.0478304	0.0641791	0.0435312	0.057565	0.071875	0.0537298	0.0425481	0.0764858	0.0504077	0.0378283	0.0704568	0.0192911	0.0688608	0.050815
LIPID-P-1974	Cer(t20:2/36:2(2OH))	SP	Cer-AP	56	4	854.7959815	871.7992755	[M-H2O+H]+	C56H105NO5	0.107819	0.0641026	0.0940299	0.181634	0.154356	0.0760417	0.0886802	0.0822115	0.075969	0.0733945	0.0787879	0.0510204	0.0678481	0.0931646	0.0661553
LIPID-P-1982	Cer(t22:1/38:2(2OH))	SP	Cer-AP	60	3	912.8742318	929.8775258	[M-H2O+H]+	C60H115NO5	0.0443905	0.0370316	0.0345274	0.0305936	0.0352522	0.0760417	0.0761607	0.0504808	0.0609819	0.0932722	0.0641414	0.045967	0.0328101	0.0421772	0.05465
LIPID-P-1968	Cer(t20:2/18:0(2OH))	SP	Cer-AP	38	2	606.5455805	623.5488745	[M-H2O+H]+	C38H73NO5	0.0410393	0.0492604	0.061194	0.0568239	0.0464595	0.0297396	0.0139802	0.0404327	0.049509	0.0285933	0.0471717	0.0402818	0.0392911	0.0316456	0.0299616
LIPID-P-1966	Cer(t20:1/38:2(2OH))	SP	Cer-AP	58	3	884.8429317	901.8462257	[M-H2O+H]+	C58H111NO5	0.13016	0.109467	0.135323	0.135972	0.163016	0.168229	0.19301	0.159615	0.0816537	0.101427	0.158081	0.0787172	0.114937	0.136203	0.127037
LIPID-P-1965	Cer(t20:1/36:2(2OH))	SP	Cer-AP	56	3	856.8116315	873.8149255	[M-H2O+H]+	C56H107NO5	0.0947062	0.13215	0.150746	0.252156	0.124809	0.183854	0.135107	0.16875	0.198966	0.183996	0.0757576	0.125364	0.115949	0.203038	0.141419
LIPID-P-1961	Cer(t18:2/40:2(2OH))	SP	Cer-AP	58	4	882.8272816	899.8305756	[M-H2O+H]+	C58H109NO5	0.0747936	0.113905	0.132836	0.13445	0.161488	0.0692708	0.0829421	0.0802885	0.0478553	0.0861366	0.0777778	0.0821186	0.13519	0.182278	0.124161
LIPID-P-1960	Cer(t18:2/38:2(2OH))	SP	Cer-AP	56	4	854.7959815	871.7992755	[M-H2O+H]+	C56H105NO5	0.869354	0.754438	0.835821	0.837139	1.01375	0.432812	0.532081	0.414904	0.437209	0.427625	0.400505	0.396987	0.385316	0.567089	0.522531
LIPID-P-1959	Cer(t18:2/38:1(2OH))	SP	Cer-AP	56	3	856.8116315	873.8149255	[M-H2O+H]+	C56H107NO5	0.276348	0.366864	0.325871	0.437341	0.25624	0.288021	0.340636	0.317788	0.301809	0.272681	0.339899	0.260933	0.188354	0.300253	0.29722
LIPID-P-1957	Cer(t18:1/40:2(2OH))	SP	Cer-AP	58	3	884.8429317	901.8462257	[M-H2O+H]+	C58H111NO5	2.00583	2.20414	2.17413	2.26281	2.46561	2.34896	2.35785	2.57692	1.83463	2.34964	2.70707	2.41011	2.01013	3.14937	2.52637
LIPID-P-2494	Cer(d17:2/42:0(2OH))	SP	Cer-AS	59	2	884.8793172	901.8826112	[M-H2O+H]+	C59H115NO4	0.116076	0.117357	0.10995	0.147133	0.11462	0.142708	0.0959833	0.149519	0.127649	0.16055	0.157071	0.141885	0.115443	0.167595	0.186961
LIPID-P-2493	Cer(d17:2/40:0(2OH))	SP	Cer-AS	57	2	856.8480171	873.8513111	[M-H2O+H]+	C57H111NO4	0.704225	0.690335	0.686567	0.847286	0.733571	0.755208	0.714658	0.75	0.573643	0.713558	0.666667	0.558795	0.577215	0.617722	0.690316
LIPID-P-2490	Cer(d17:1/42:1(2OH))	SP	Cer-AS	59	2	884.8793172	901.8826112	[M-H2O+H]+	C59H115NO4	0.0265177	0.0324458	0.049204	0.0499746	0.0429954	0.0578125	0.0745957	0.04375	0.0461499	0.0642202	0.0631313	0.0431001	0.0286582	0.0997468	0.0425216
LIPID-P-2477	Cer(d15:1/42:2(2OH))	SP	Cer-AS	57	3	854.832367	871.835661	[M-H2O+H]+	C57H109NO4	0.051967	0.0576923	0.0746269	0.0644343	0.07081	0.0384896	0.0420449	0.0769231	0.0373127	0.0524975	0.0290404	0.0316812	0.0410633	0.0332658	0.0372483
LIPID-P-2478	Cer(d15:2/42:0(2OH))	SP	Cer-AS	57	2	856.8480171	873.8513111	[M-H2O+H]+	C57H111NO4	0.147159	0.139546	0.123383	0.132927	0.189506	0.146875	0.142932	0.175962	0.149354	0.190622	0.174242	0.173469	0.107342	0.170633	0.17162
LIPID-P-2476	Cer(d15:1/42:1(2OH))	SP	Cer-AS	57	2	856.8480171	873.8513111	[M-H2O+H]+	C57H111NO4	0.141816	0.157791	0.128856	0.208016	0.190525	0.16875	0.166406	0.149519	0.102842	0.155963	0.155051	0.114189	0.119494	0.135696	0.162512
LIPID-P-2495	Cer(d17:2/42:1(2OH))	SP	Cer-AS	59	3	882.8636671	899.8669611	[M-H2O+H]+	C59H113NO4	0.153473	0.100592	0.138806	0.150178	0.134997	0.116667	0.0798122	0.0894231	0.117313	0.147808	0.157576	0.106414	0.0896203	0.11038	0.122244
LIPID-P-2488	Cer(d17:1/40:1(2OH))	SP	Cer-AS	57	2	856.8480171	873.8513111	[M-H2O+H]+	C57H111NO4	0.123847	0.133136	0.149254	0.164891	0.181355	0.13125	0.146583	0.137981	0.115245	0.151886	0.132323	0.0728863	0.105316	0.172152	0.130872
LIPID-P-2497	Cer(d17:3/42:1(2OH))	SP	Cer-AS	59	4	880.8480171	897.8513111	[M-H2O+H]+	C59H111NO4	0.19864	0.244083	0.181592	0.212582	0.21243	0.140104	0.126239	0.167788	0.11938	0.20948	0.264646	0.231293	0.182278	0.332152	0.214286
LIPID-P-2551	Cer(d19:3/40:1(2OH))	SP	Cer-AS	59	4	880.8480171	897.8513111	[M-H2O+H]+	C59H111NO4	0.125789	0.12574	0.0820896	0.0898021	0.057565	0.113021	0.0652061	0.0860577	0.0498191	0.0672783	0.14899	0.0937804	0.103291	0.176709	0.106903
LIPID-P-2607	Cer(d27:1/30:1(2OH))	SP	Cer-AS	57	2	856.8480171	873.8513111	[M-H2O+H]+	C57H111NO4	0.130646	0.100099	0.151244	0.152207	0.153337	0.151042	0.153365	0.118269	0.124548	0.0927625	0.0914141	0.0923226	0.0724051	0.131139	0.0767018
LIPID-P-2608	Cer(d27:1/30:2(2OH))	SP	Cer-AS	57	3	854.832367	871.835661	[M-H2O+H]+	C57H109NO4	0.0602234	0.0341716	0.0810945	0.0613902	0.057565	0.0392187	0.024048	0.0467308	0.0285271	0.0320082	0.040303	0.0631681	0.0155949	0.0472911	0.0394535
LIPID-P-2610	Cer(d27:2/30:0(2OH))	SP	Cer-AS	57	2	856.8480171	873.8513111	[M-H2O+H]+	C57H111NO4	0.320058	0.271203	0.263184	0.296296	0.24758	0.285938	0.245175	0.23125	0.201034	0.181448	0.185859	0.242468	0.169114	0.251646	0.272291
LIPID-P-2613	Cer(d27:2/32:2(2OH))	SP	Cer-AS	59	4	880.8480171	897.8513111	[M-H2O+H]+	C59H111NO4	0.0607091	0.09714	0.0636816	0.0608828	0.0697911	0.0435938	0.0308294	0.0947115	0.0395349	0.0616718	0.0813131	0.0830904	0.0668354	0.156962	0.0584851
LIPID-P-2617	Cer(d28:1/27:1(2OH))	SP	Cer-AS	55	2	828.8167169	845.8200109	[M-H2O+H]+	C55H107NO4	0.0474017	0.0280572	0.0502488	0.0674784	0.0677534	0.0476562	0.0365154	0.0745192	0.0412403	0.0454638	0.0210606	0.05345	0.0296709	0.028	0.0281879
LIPID-P-2618	Cer(d28:1/29:1(2OH))	SP	Cer-AS	57	2	856.8480171	873.8513111	[M-H2O+H]+	C57H111NO4	0.225838	0.205128	0.189552	0.171994	0.260316	0.1875	0.211268	0.186058	0.134884	0.129969	0.156061	0.163265	0.139241	0.215696	0.154842
LIPID-P-2619	Cer(d28:2/29:0(2OH))	SP	Cer-AS	57	2	856.8480171	873.8513111	[M-H2O+H]+	C57H111NO4	0.191841	0.158284	0.199005	0.223237	0.239939	0.205729	0.147626	0.198077	0.189147	0.174312	0.171212	0.151118	0.180253	0.241519	0.256951
LIPID-P-2620	Cer(d28:2/31:0(2OH))	SP	Cer-AS	59	2	884.8793172	901.8826112	[M-H2O+H]+	C59H115NO4	0.0367654	0.0253945	0.03	0.0624049	0.0497198	0.0408854	0.056338	0.0480769	0.0507494	0.0422528	0.050303	0.0612245	0.0425823	0.0673418	0.0453979
LIPID-P-2604	Cer(d26:3/33:1(2OH))	SP	Cer-AS	59	4	880.8480171	897.8513111	[M-H2O+H]+	C59H111NO4	0.195726	0.182939	0.174129	0.151192	0.117677	0.160417	0.145018	0.163942	0.14677	0.181957	0.217172	0.149174	0.106835	0.291646	0.170662
LIPID-P-2622	Cer(d28:3/31:1(2OH))	SP	Cer-AS	59	4	880.8480171	897.8513111	[M-H2O+H]+	C59H111NO4	0.155901	0.119822	0.18806	0.182648	0.202241	0.125	0.111633	0.140385	0.123514	0.159531	0.170707	0.191448	0.102785	0.225823	0.181208
LIPID-P-2625	Cer(d29:1/28:2(2OH))	SP	Cer-AS	57	3	854.832367	871.835661	[M-H2O+H]+	C57H109NO4	0.0781933	0.0729783	0.0626866	0.108067	0.0779419	0.0541667	0.0599896	0.0572115	0.0471835	0.048318	0.0450505	0.0451409	0.0374177	0.0835443	0.0623202
LIPID-P-2627	Cer(d29:1/30:2(2OH))	SP	Cer-AS	59	3	882.8636671	899.8669611	[M-H2O+H]+	C59H113NO4	0.051967	0.050789	0.0223383	0.0989346	0.0718288	0.0470833	0.0782473	0.0320673	0.0387597	0.0565749	0.0565657	0.0699708	0.0230886	0.0794937	0.0448706
LIPID-P-2628	Cer(d29:2/28:0(2OH))	SP	Cer-AS	57	2	856.8480171	873.8513111	[M-H2O+H]+	C57H111NO4	0.178242	0.131657	0.172637	0.165906	0.223637	0.111979	0.188315	0.122115	0.0935401	0.150866	0.135354	0.121963	0.123038	0.12962	0.0853308
LIPID-P-2631	Cer(d29:2/30:2(2OH))	SP	Cer-AS	59	4	880.8480171	897.8513111	[M-H2O+H]+	C59H111NO4	0.122875	0.0862919	0.150249	0.147133	0.148752	0.0848958	0.0970266	0.0509615	0.125065	0.125382	0.155051	0.115646	0.0896203	0.143797	0.16395
LIPID-P-2632	Cer(d30:1/27:1(2OH))	SP	Cer-AS	57	2	856.8480171	873.8513111	[M-H2O+H]+	C57H111NO4	0.200583	0.223373	0.210945	0.348047	0.323484	0.177604	0.159624	0.18125	0.14832	0.228338	0.217172	0.192906	0.149873	0.259241	0.167785
LIPID-P-2634	Cer(d30:1/29:1(2OH))	SP	Cer-AS	59	2	884.8793172	901.8826112	[M-H2O+H]+	C59H115NO4	0.0334628	0.0400394	0.0420896	0.0568239	0.0703006	0.0367708	0.032603	0.0440385	0.0469767	0.0465851	0.0621212	0.038484	0.0367595	0.0521519	0.057047
LIPID-P-2635	Cer(d30:2/29:0(2OH))	SP	Cer-AS	59	2	884.8793172	901.8826112	[M-H2O+H]+	C59H115NO4	0.0324429	0.0189349	0.0345274	0.0350583	0.0455425	0.0409896	0.0309859	0.0231731	0.0281654	0.0213558	0.0332828	0.0458698	0.0222785	0.039443	0.0368648
LIPID-P-2624	Cer(d29:1/28:1(2OH))	SP	Cer-AS	57	2	856.8480171	873.8513111	[M-H2O+H]+	C57H111NO4	0.297717	0.321992	0.265672	0.384069	0.361182	0.299479	0.22796	0.279808	0.202584	0.205403	0.289899	0.294947	0.233924	0.296203	0.263183
LIPID-P-2601	Cer(d26:2/31:0(2OH))	SP	Cer-AS	57	2	856.8480171	873.8513111	[M-H2O+H]+	C57H111NO4	0.232637	0.182939	0.21791	0.350076	0.17677	0.225521	0.239437	0.287019	0.235142	0.2737	0.188889	0.182702	0.237975	0.228861	0.209971
LIPID-P-2600	Cer(d26:1/31:1(2OH))	SP	Cer-AS	57	2	856.8480171	873.8513111	[M-H2O+H]+	C57H111NO4	0.102477	0.0744576	0.0890547	0.128869	0.087621	0.0932292	0.105373	0.144231	0.0940568	0.0922528	0.0843434	0.068999	0.111392	0.0875949	0.107383
LIPID-P-2598	Cer(d25:3/34:1(2OH))	SP	Cer-AS	59	4	880.8480171	897.8513111	[M-H2O+H]+	C59H111NO4	0.203011	0.201677	0.198507	0.156773	0.176261	0.169792	0.117893	0.170192	0.121447	0.122324	0.262121	0.155491	0.128608	0.301772	0.196069
LIPID-P-2555	Cer(d20:1/24:0(2OH))	SP	Cer-AS	44	1	676.6602163	693.6635103	[M-H2O+H]+	C44H87NO4	0.0500243	0.0267258	0.0616915	0.0766109	0.0425879	0.0838542	0.0340115	0.0258654	0.0388114	0.0298675	0.0416162	0.0345967	0.0301266	0.047038	0.0371524
LIPID-P-2563	Cer(d21:2/36:0(2OH))	SP	Cer-AS	57	2	856.8480171	873.8513111	[M-H2O+H]+	C57H111NO4	0.460903	0.303254	0.356219	0.478945	0.406011	0.273958	0.434533	0.475962	0.315762	0.32212	0.356061	0.29932	0.290127	0.358987	0.350911
LIPID-P-2565	Cer(d21:2/38:2(2OH))	SP	Cer-AS	59	4	880.8480171	897.8513111	[M-H2O+H]+	C59H111NO4	0.188927	0.157298	0.158706	0.19584	0.213958	0.142187	0.122587	0.1875	0.139535	0.0932722	0.137374	0.121963	0.142785	0.200506	0.165868
LIPID-P-2567	Cer(d21:3/38:2(2OH))	SP	Cer-AS	59	5	878.832367	895.835661	[M-H2O+H]+	C59H109NO4	0.77222	0.685404	0.726368	0.989346	0.87621	0.854167	0.745957	1.00481	0.795866	0.851172	0.79798	0.685131	0.678481	0.749367	0.810163
LIPID-P-2570	Cer(d22:1/35:1(2OH))	SP	Cer-AS	57	2	856.8480171	873.8513111	[M-H2O+H]+	C57H111NO4	0.117533	0.139053	0.132836	0.128869	0.131941	0.110417	0.0985915	0.109615	0.114729	0.14475	0.120707	0.0874636	0.109873	0.178228	0.113135
LIPID-P-2571	Cer(d22:2/35:1(2OH))	SP	Cer-AS	57	3	854.832367	871.835661	[M-H2O+H]+	C57H109NO4	0.743079	0.626233	0.905473	0.882801	0.687723	0.625	0.589463	0.649038	0.527132	0.586137	0.441414	0.573372	0.456709	0.663291	0.565676
LIPID-P-2573	Cer(d23:2/34:0(2OH))	SP	Cer-AS	57	2	856.8480171	873.8513111	[M-H2O+H]+	C57H111NO4	0.155901	0.253945	0.200498	0.265855	0.230769	0.161458	0.171101	0.2625	0.235659	0.237003	0.189394	0.213314	0.258228	0.289114	0.236337
LIPID-P-2574	Cer(d23:2/36:0(2OH))	SP	Cer-AS	59	2	884.8793172	901.8826112	[M-H2O+H]+	C59H115NO4	0.0456047	0.0498028	0.049602	0.0618975	0.0753948	0.06875	0.051591	0.0490385	0.039845	0.0591233	0.0565657	0.0655977	0.0486582	0.0865823	0.0589645
LIPID-P-2576	Cer(d23:2/36:2(2OH))	SP	Cer-AS	59	4	880.8480171	897.8513111	[M-H2O+H]+	C59H111NO4	0.173871	0.244576	0.158209	0.158803	0.231788	0.136458	0.145018	0.145192	0.109561	0.151886	0.168182	0.151603	0.153418	0.195443	0.184564
LIPID-P-2578	Cer(d23:3/36:1(2OH))	SP	Cer-AS	59	4	880.8480171	897.8513111	[M-H2O+H]+	C59H111NO4	0.188927	0.184911	0.132836	0.198376	0.306673	0.173437	0.137715	0.199519	0.143152	0.156473	0.159091	0.1793	0.123544	0.272911	0.180729
LIPID-P-2579	Cer(d24:1/18:0(2OH))	SP	Cer-AS	42	1	648.6289162	665.6322102	[M-H2O+H]+	C42H83NO4	0.299174	0.278107	0.329353	0.364282	0.336729	0.298958	0.24674	0.388462	0.302326	0.216616	0.327778	0.209427	0.183797	0.336203	0.259827
LIPID-P-2581	Cer(d24:1/33:1(2OH))	SP	Cer-AS	57	2	856.8480171	873.8513111	[M-H2O+H]+	C57H111NO4	0.0922778	0.0567061	0.125373	0.104008	0.113602	0.0911458	0.0959833	0.0903846	0.0728682	0.0784913	0.0712121	0.0641399	0.0440506	0.0850633	0.103068
LIPID-P-2583	Cer(d24:2/33:0(2OH))	SP	Cer-AS	57	2	856.8480171	873.8513111	[M-H2O+H]+	C57H111NO4	0.106848	0.191815	0.216915	0.193303	0.196638	0.159375	0.198748	0.231731	0.106977	0.160041	0.111616	0.155977	0.126076	0.192911	0.139981
LIPID-P-2584	Cer(d24:2/35:0(2OH))	SP	Cer-AS	59	2	884.8793172	901.8826112	[M-H2O+H]+	C59H115NO4	0.0621661	0.0744576	0.0761194	0.12481	0.161488	0.101562	0.0871153	0.113942	0.0888889	0.0703364	0.10404	0.0826045	0.0673418	0.118481	0.106424
LIPID-P-2586	Cer(d24:3/15:1(2OH))	SP	Cer-AS	39	4	600.5350158	617.5383098	[M-H2O+H]+	C39H71NO4	0.0279747	0.0808679	0.0840796	0.110604	0.0471727	0.05625	0.0532081	0.0552885	0.0409819	0.0502548	0.0515152	0.0451409	0.0541772	0.0567089	0.0532119
LIPID-P-2588	Cer(d24:3/33:0(2OH))	SP	Cer-AS	57	3	854.832367	871.835661	[M-H2O+H]+	C57H109NO4	0.144245	0.129191	0.165174	0.176053	0.201732	0.0994792	0.0881586	0.0879808	0.0651163	0.0846075	0.0979798	0.0748299	0.105316	0.126076	0.130393
LIPID-P-2590	Cer(d25:1/32:1(2OH))	SP	Cer-AS	57	2	856.8480171	873.8513111	[M-H2O+H]+	C57H111NO4	0.11899	0.0927022	0.0860697	0.148148	0.0927152	0.0651042	0.09494	0.109615	0.0583979	0.067788	0.0818182	0.0816327	0.0658228	0.076962	0.0858102
LIPID-P-2593	Cer(d25:2/32:0(2OH))	SP	Cer-AS	57	2	856.8480171	873.8513111	[M-H2O+H]+	C57H111NO4	0.214667	0.151381	0.19403	0.320142	0.183393	0.189583	0.171101	0.198077	0.150388	0.19368	0.141414	0.151603	0.172152	0.22481	0.19511
LIPID-P-2595	Cer(d25:2/34:2(2OH))	SP	Cer-AS	59	4	880.8480171	897.8513111	[M-H2O+H]+	C59H111NO4	0.109762	0.100099	0.10995	0.113141	0.0845644	0.0989583	0.0730308	0.0504808	0.0868217	0.108053	0.131313	0.0908649	0.111899	0.125063	0.168265
LIPID-P-2498	Cer(d17:3/42:2(2OH))	SP	Cer-AS	59	5	878.832367	895.835661	[M-H2O+H]+	C59H109NO4	0.125789	0.139546	0.185075	0.161847	0.156903	0.15625	0.170579	0.113942	0.160724	0.131498	0.197475	0.197279	0.122532	0.181772	0.0882071
LIPID-P-2560	Cer(d21:1/36:1(2OH))	SP	Cer-AS	57	2	856.8480171	873.8513111	[M-H2O+H]+	C57H111NO4	0.188441	0.140039	0.11194	0.161847	0.15028	0.0838542	0.166927	0.129327	0.0919897	0.106014	0.129293	0.116132	0.11443	0.169114	0.090604
LIPID-P-2019	Cer(d18:0/19:1)	SP	Cer-NDS	37	1	562.5557512	579.5590452	[M-H2O+H]+	C37H73NO3	1.74356	2.00197	2.08955	1.86707	1.61997	1.61979	1.46062	1.41346	1.57623	1.46279	1.66667	1.39456	1.41266	1.71646	1.51965
LIPID-P-2009	Cer(d16:0/19:1)	SP	Cer-NDS	35	1	534.5244511	551.5277451	[M-H2O+H]+	C35H69NO3	4.71102	5.71992	6.26866	5.47945	4.82425	4.59375	4.44444	4.90385	4.7907	5.14781	5.30303	4.95627	4.88101	5.46835	4.30489
LIPID-P-2467	Cer(t26:2/14:1)	SP	Cer-NP	40	3	616.5663159	633.5696099	[M-H2O+H]+	C40H75NO4	0.020204	0.0292406	0.0428358	0.0402334	0.0277636	0.0208333	0.0305686	0.0403846	0.0221705	0.0331804	0.0580808	0.0573372	0.0484557	0.0422278	0.0493768
LIPID-P-2458	Cer(t21:0/22:0)	SP	Cer-NP	43	0	664.6602163	681.6635103	[M-H2O+H]+	C43H87NO4	0.0264692	0.0436884	0.0507463	0.0999493	0.0479878	0.0493229	0.0542514	0.0524038	0.035814	0.041998	0.0545455	0.0423712	0.0445063	0.0393418	0.0671141
LIPID-P-2457	Cer(t20:2/15:0)	SP	Cer-NP	35	2	548.5037156	565.5070096	[M-H2O+H]+	C35H67NO4	0.0469645	0.0532544	0.0369652	0.0393709	0.0616403	0.0723958	0.0725091	0.0629808	0.027907	0.0764526	0.0530303	0.0515063	0.0422278	0.0374684	0.0465964
LIPID-P-2430	Cer(t17:2/22:1)	SP	Cer-NP	39	3	602.5506658	619.5539598	[M-H2O+H]+	C39H73NO4	0.0485673	0.0571992	0.0386567	0.0603754	0.0677534	0.0416146	0.056338	0.0319231	0.0298708	0.038787	0.045303	0.0316327	0.0341772	0.0577215	0.069511
LIPID-P-2419	Cer(t17:1/22:2)	SP	Cer-NP	39	3	602.5506658	619.5539598	[M-H2O+H]+	C39H73NO4	0.0450219	0.0744576	0.0691542	0.079655	0.080489	0.0604167	0.0547731	0.0470673	0.0599483	0.0616718	0.0772727	0.0519922	0.0678481	0.0744304	0.0776606
LIPID-P-2418	Cer(t17:1/22:1)	SP	Cer-NP	39	2	604.5663159	621.5696099	[M-H2O+H]+	C39H75NO4	0.153473	0.119329	0.129851	0.204465	0.152318	0.192188	0.185185	0.211538	0.14677	0.174822	0.214646	0.129252	0.153418	0.182785	0.138063
LIPID-P-2415	Cer(t17:1/20:0)	SP	Cer-NP	37	1	578.5506658	595.5539598	[M-H2O+H]+	C37H73NO4	0.0340457	0.045858	0.0572139	0.0821918	0.07081	0.0518229	0.0547731	0.0846154	0.0583979	0.0535168	0.0590909	0.063654	0.0402532	0.0825316	0.0551294
LIPID-P-2400	Cer(t15:0/22:1)	SP	Cer-NP	37	1	578.5506658	595.5539598	[M-H2O+H]+	C37H73NO4	0.035017	0.0428501	0.0361194	0.0340436	0.0429954	0.0366146	0.0383412	0.0338462	0.0394315	0.0376147	0.0338889	0.0276968	0.0497215	0.0387848	0.0293864
LIPID-P-2411	Cer(t17:0/22:2)	SP	Cer-NP	39	2	604.5663159	621.5696099	[M-H2O+H]+	C39H75NO4	0.051967	0.0358481	0.0368159	0.0429224	0.0529801	0.0499479	0.0306729	0.0316346	0.0326098	0.0390928	0.0241919	0.0365403	0.0315949	0.0503291	0.0400767
LIPID-P-0127	Cer(d16:1/18:0)	SP	Cer-NS	34	1	538.6	537.512094	[M+H]+	C34H67NO3	0.811073	0.956607	0.761194	0.750888	1.04941	0.713542	0.818988	0.5625	0.692506	0.835882	0.535354	0.626822	0.906329	0.936709	0.63279
LIPID-P-2039	Cer(d14:1/20:0)	SP	Cer-NS	34	1	520.508801	537.512095	[M-H2O+H]+	C34H67NO3	7.52793	7.88955	9.75124	6.64637	10.2904	9.63542	12.6239	7.64423	7.75194	6.21814	8.58586	6.8999	10.6835	11.1392	8.29338
LIPID-P-2047	Cer(d16:1/26:0)	SP	Cer-NS	42	1	632.6340015	649.6372955	[M-H2O+H]+	C42H83NO3	0.081593	0.0808679	0.0342786	0.0842212	0.0503821	0.0438021	0.046844	0.0620192	0.0645995	0.0266055	0.0580808	0.0500486	0.0462785	0.0936709	0.0404602
LIPID-P-2069	Cer(d17:2/24:1)	SP	Cer-NS	41	3	614.5870513	631.5903453	[M-H2O+H]+	C41H77NO3	0.110733	0.182446	0.099005	0.235921	0.121752	0.295833	0.273865	0.236538	0.165891	0.201325	0.239394	0.242954	0.236456	0.275443	0.209492
LIPID-P-2106	Cer(d20:1/25:0)	SP	Cer-NS	45	1	674.6809517	691.6842457	[M-H2O+H]+	C45H89NO3	0.080136	0.0976331	0.0567164	0.0303399	0.0545084	0.0776042	0.0547731	0.05625	0.037416	0.0555556	0.049697	0.0308066	0.0577215	0.0521519	0.0378236
LIPID-P-2108	Cer(d20:1/26:0)	SP	Cer-NS	46	1	688.6966018	705.6998958	[M-H2O+H]+	C46H91NO3	0.168043	0.163215	0.266667	0.122273	0.125828	0.0927083	0.107981	0.136538	0.151938	0.141182	0.131818	0.112731	0.0789873	0.173165	0.116012
LIPID-P-0128	Cer(d16:1/20:0)	SP	Cer-NS	36	1	566.6	565.543394	[M+H]+	C36H71NO3	0.306945	0.353057	0.40398	0.325216	0.438614	0.383333	0.474178	0.394231	0.273902	0.253313	0.656566	0.558795	0.825316	0.81519	0.613615
LIPID-P-2110	Cer(d20:1/28:2)	SP	Cer-NS	48	3	712.6966018	729.6998958	[M-H2O+H]+	C48H91NO3	0.0235066	0.034073	0.019602	0.0386098	0.0332145	0.0536458	0.0288993	0.0281731	0.0266667	0.0339959	0.03	0.0321186	0.0221772	0.0414684	0.0259348
LIPID-P-2113	Cer(d20:2/24:0)	SP	Cer-NS	44	2	658.6496516	675.6529456	[M-H2O+H]+	C44H85NO3	0.235066	0.168146	0.18408	0.189244	0.183902	0.230208	0.152843	0.134135	0.168992	0.194699	0.20202	0.135569	0.183797	0.172152	0.123682
LIPID-P-0115	Cer(d18:1/22:0)	SP	Cer-NS	40	1	622.61382	621.605994	[M+H]+	C40H79NO3	0.0439534	0.0476824	0.0269652	0.0669711	0.0308202	0.0344792	0.0413146	0.0509615	0.0499742	0.0464832	0.059596	0.0685131	0.046481	0.0805063	0.0377756
LIPID-P-2117	Cer(d22:1/26:0)	SP	Cer-NS	48	1	716.7279019	733.7311959	[M-H2O+H]+	C48H95NO3	0.100534	0.0557199	0.0686567	0.105023	0.0866021	0.053125	0.086072	0.0725962	0.0492506	0.102446	0.0777778	0.0563654	0.0497722	0.0648101	0.0685523
LIPID-P-0131	Cer(d16:1/24:0)	SP	Cer-NS	40	1	622.6	621.605994	[M+H]+	C40H79NO3	0.102477	0.0951677	0.122388	0.0522577	0.0998472	0.173958	0.14554	0.0658654	0.0754522	0.11264	0.0762626	0.0913508	0.144304	0.157468	0.0699904
LIPID-P-0117	Cer(d18:1/24:0)	SP	Cer-NS	42	1	650.64512	649.637294	[M+H]+	C42H83NO3	0.0864497	0.0843195	0.130348	0.127347	0.102394	0.0739583	0.084507	0.0524038	0.0640827	0.0744139	0.0823232	0.0806608	0.0729114	0.083038	0.0728667
LIPID-P-0119	Cer(d18:1/26:0)	SP	Cer-NS	44	1	678.676419	677.668594	[M+H]+	C44H87NO3	0.0370083	0.0302761	0.0661692	0.051243	0.0703006	0.0404687	0.0547731	0.0376442	0.0377778	0.0560652	0.0366162	0.0568513	0.0449114	0.0496203	0.0522531
LIPID-P-0120	Cer(d18:1/16:1)	SP	Cer-NS	34	2	536.504225	535.496444	[M+H]+	C34H65NO3	0.324429	0.238166	0.334328	0.304921	0.250127	0.264583	0.271257	0.262019	0.208269	0.29052	0.286364	0.178328	0.218228	0.228861	0.211889
LIPID-P-0126	Cer(d16:1/16:0)	SP	Cer-NS	32	1	510.6	509.480794	[M+H]+	C32H63NO3	0.159786	0.143984	0.128856	0.113648	0.140092	0.170313	0.244131	0.190865	0.155039	0.167176	0.124242	0.121477	0.251646	0.199494	0.137105
LIPID-P-2116	Cer(d21:3/16:0)	SP	Cer-NS	37	3	558.5244511	575.5277451	[M-H2O+H]+	C37H69NO3	0.0859641	0.168146	0.157711	0.159817	0.101375	0.117188	0.151278	0.138462	0.113695	0.150357	0.132323	0.15792	0.142785	0.135696	0.131831
LIPID-N-0612	CerP(d18:1/18:3)	SP	CerP	36	4	638.454975	639.462776	[M-H]-	C36H66NO6P	53.1812	41.1736	31.0945	55.5556	45.5935	49.4792	40.9494	45.9135	72.093	35.9327	46.2121	43.4888	21.5696	43.2911	40.9875
LIPID-N-0614	CerP(d18:1/20:4)	SP	CerP	38	5	664.470575	665.478426	[M-H]-	C38H68NO6P	7.7222	9.46746	10.6468	9.91882	5.45084	8.25521	11.398	9.11058	14.7028	5.73394	8.13131	10.3013	10.3797	10.5823	8.24545
LIPID-N-0609	CerP(d18:1/18:1)	SP	CerP	36	2	642.486275	643.494076	[M-H]-	C36H70NO6P	359.398	276.134	189.552	207.255	366.786	260.417	292.123	216.587	279.07	197.503	220.96	217.687	200.506	275.949	256.472
LIPID-N-0608	CerP(d18:1/16:1)	SP	CerP	34	2	614.454975	615.462776	[M-H]-	C34H66NO6P	648.373	596.647	256.219	451.547	527.254	591.146	451.226	644.231	596.899	328.746	669.192	498.056	450.633	521.519	606.424
LIPID-N-0603	CerP(d18:1/18:0)	SP	CerP	36	1	644.501902	645.509726	[M-H]-	C36H72NO6P	14.8616	8.23471	10.199	11.2126	14.7988	14.1927	12.4674	10.4087	20.6718	10.9327	9.26768	11.6375	6.50633	9.36709	7.93384
LIPID-N-0602	CerP(d18:1/16:0)	SP	CerP	34	1	616.470602	617.478426	[M-H]-	C34H68NO6P	17.7513	12.9438	14.0796	16.1339	20.5298	16.5885	12.8586	10.0481	20.3359	12.3089	12.5758	14.7473	11.3165	16.2278	15.6759
LIPID-N-0601	CerP(d18:1/14:0)	SP	CerP	32	1	588.439302	589.447126	[M-H]-	C32H64NO6P	27.9262	23.7426	15.1493	23.1355	23.3316	23.6979	18.3099	22.7404	28.6822	17.788	24.4697	14.3343	20.6329	24.3544	21.2368
LIPID-N-0611	CerP(d18:1/18:2)	SP	CerP	36	3	640.470575	641.478426	[M-H]-	C36H68NO6P	13.5017	15.5572	10.6219	10.6291	5.19613	16.7708	14.7627	11.7788	9.97416	10.4485	17.5	12.4636	15.1646	15.519	14.2857
LIPID-N-0613	CerP(d18:1/20:3)	SP	CerP	38	4	666.486275	667.494076	[M-H]-	C38H70NO6P	58.2807	36.9822	38.806	42.3643	41.7728	35.6771	48.5133	36.7788	67.4419	36.9521	36.1111	31.3411	21.6962	44.8101	29.9616
LIPID-P-2159	HexCer(t18:1/20:0(2OH))	SP	HexCer-AP	38	1	608.5612209	787.6173479	[M-H2O+H]+	C44H85NO10	0.0421564	0.0538462	0.0366169	0.0316591	0.0301579	0.02375	0.0329682	0.0613462	0.0737984	0.0417941	0.0610101	0.0258503	0.0236962	0.0342278	0.0260786
LIPID-P-2157	HexCer(t18:0/20:2(2OH))	SP	HexCer-AP	38	2	606.5455709	785.6016979	[M-H2O+H]+	C44H83NO10	0.041185	0.0182446	0.0614925	0.0280061	0.0988283	0.046875	0.0492436	0.0769231	0.0824806	0.0617737	0.0553535	0.0691934	0.0550886	0.0668354	0.0450623
LIPID-P-2156	HexCer(t18:0/20:1(2OH))	SP	HexCer-AP	38	1	608.5612209	787.6173479	[M-H2O+H]+	C44H85NO10	0.0666343	0.0913215	0.0577114	0.0781329	0.0637799	0.0747917	0.0978612	0.0942308	0.0963307	0.0589195	0.0678788	0.0826045	0.0611646	0.0619747	0.0352828
LIPID-P-2154	HexCer(t18:0/18:0(2OH))	SP	HexCer-AP	36	0	582.5455709	761.6016979	[M-H2O+H]+	C42H83NO10	0.277805	0.426036	0.547264	0.432268	0.403464	0.535417	0.429838	0.565385	0.618088	0.595311	0.424242	0.571429	0.421266	0.435443	0.358581
LIPID-P-2125	HexCer(t14:1/17:0(2OH))	SP	HexCer-AP	31	1	510.4516705	689.5077975	[M-H2O+H]+	C37H71NO10	0.0142982	0.0199211	0.0199005	0.0231355	0.0213958	0.0204792	0.0146896	0.0196154	0.0193902	0.0205912	0.0208081	0.0217687	0.0142582	0.0125367	0.0163758
LIPID-P-2160	HexCer(t18:1/20:1(2OH))	SP	HexCer-AP	38	2	606.5455709	785.6016979	[M-H2O+H]+	C44H83NO10	1.60855	1.643	1.93433	1.98275	2.09883	1.82083	1.23735	2.32692	1.62894	1.64934	1.66869	1.78037	1.55342	1.62025	1.3768
LIPID-P-2129	HexCer(t14:1/24:1(2OH))	SP	HexCer-AP	38	2	606.5455709	785.6016979	[M-H2O+H]+	C44H83NO10	0.975231	1.01578	1.07861	1.09183	1.35914	0.995833	0.778299	1.40577	1.30439	0.878695	1.04848	1.01263	0.941772	0.905316	0.711409
LIPID-P-2151	HexCer(t17:2/42:1(2OH))	SP	HexCer-AP	59	3	898.8585722	1077.914699	[M-H2O+H]+	C65H123NO10	0.0874211	0.0747535	0.0925373	0.111821	0.106572	0.1125	0.076578	0.0946154	0.085168	0.0770642	0.0707071	0.0849368	0.105924	0.101266	0.0814957
LIPID-P-2132	HexCer(t14:2/30:2(2OH))	SP	HexCer-AP	44	4	686.6081711	865.6642981	[M-H2O+H]+	C50H91NO10	0.0633317	0.0542406	0.0825871	0.101674	0.153235	0.15125	0.0584246	0.0559615	0.0324548	0.0632008	0.0351515	0.0779397	0.0273418	0.0291646	0.0393097
LIPID-P-2166	HexCer(t20:2/18:0(2OH))	SP	HexCer-AP	38	2	606.5455709	785.6016979	[M-H2O+H]+	C44H83NO10	0.0520641	0.0621302	0.07801	0.095586	0.105756	0.0595833	0.0822118	0.0938462	0.0541602	0.0558614	0.0616162	0.0835763	0.0706835	0.0775696	0.0628955
LIPID-P-2167	HexCer(t20:2/38:2(2OH))	SP	HexCer-AP	58	4	882.827272	1061.883399	[M-H2O+H]+	C64H119NO10	0.299174	0.357002	0.38806	0.286149	0.379012	0.460417	0.536255	0.444231	0.403101	0.352701	0.430303	0.538387	0.315949	0.498228	0.441035
LIPID-P-2168	HexCer(t22:1/16:1(2OH))	SP	HexCer-AP	38	2	606.5455709	785.6016979	[M-H2O+H]+	C44H83NO10	0.0374939	0.0773176	0.0513433	0.0332826	0.0900662	0.0452083	0.0519562	0.0605769	0.0634625	0.0627931	0.0773737	0.049757	0.0700759	0.0858734	0.0410355
LIPID-P-2161	HexCer(t18:2/20:0(2OH))	SP	HexCer-AP	38	2	606.5455709	785.6016979	[M-H2O+H]+	C44H83NO10	0.0351627	0.0431953	0.039005	0.0472856	0.0242486	0.0433333	0.0421492	0.0565385	0.0438243	0.0165545	0.029697	0.0347911	0.0336203	0.0200911	0.0241611
LIPID-P-2124	HexCer(t14:0/24:2(2OH))	SP	HexCer-AP	38	2	606.5455709	785.6016979	[M-H2O+H]+	C44H83NO10	0.0915007	0.0836292	0.0774129	0.102283	0.104126	0.055625	0.0738654	0.149231	0.120517	0.0815494	0.0957576	0.0559767	0.0668354	0.0783797	0.0586769
LIPID-P-2217	HexCer(d17:1/26:1)	SP	HexCer-NS	43	2	644.634536	823.690119	[M-H2O+H]+	C49H93NO8	0.0305002	0.0258383	0.0111045	0.0422121	0.0311768	0.0358333	0.0131455	0.0134808	0.0330749	0.0175943	0.00814141	0.0274052	0.0429367	0.0593418	0.0264621
LIPID-P-0285	HexCer(d16:1/18:0)	SP	HexCer-NS	34	1	700.6	699.564919	[M+H]+	C40H77NO8	0.185333	0.129389	0.145274	0.177575	0.211921	0.189792	0.169014	0.126731	0.119276	0.151682	0.155556	0.207969	0.169114	0.172152	0.164525
LIPID-P-2220	HexCer(d17:2/24:1)	SP	HexCer-NS	41	3	614.5875858	793.6431688	[M-H2O+H]+	C47H87NO8	0.0446819	0.0810651	0.0451741	0.0807712	0.0533877	0.130833	0.143558	0.120192	0.104599	0.123955	0.115354	0.130029	0.122937	0.115443	0.0855225
LIPID-P-0736	SM(d18:1/14:0)	SP	SM	32	1	675.544101	674.536275	[M+H]+	C37H75N2O6P	3.15687	3.66864	2.85572	3.15576	3.22975	4.14583	3.20292	3.5	2.9354	3.41488	4.21212	4.18853	4.29367	4.39494	4.16107
LIPID-P-0737	SM(d18:1/15:0)	SP	SM	33	1	689.559751	688.551925	[M+H]+	C38H77N2O6P	65.2744	72.5838	63.0846	61.796	79.9796	71.9792	58.529	59.7115	56.3307	53.0071	92.9293	90.4762	98.8354	98.6329	90.3164
LIPID-P-0738	SM(d18:1/16:0)	SP	SM	34	1	703.575401	702.567575	[M+H]+	C39H79N2O6P	2.17581	2.08087	1.8806	1.98884	2.32298	2.33333	2.18049	2	1.97416	1.9368	2.38384	2.4587	2.73418	2.88608	2.37776
LIPID-P-0768	SM(d18:2/24:3)	SP	SM	42	5	807.638001	806.630175	[M+H]+	C47H87N2O6P	3.58426	3.78698	3.46269	2.9934	5.33877	4.14583	4.16275	4.50962	4.15504	3.07849	6.88889	4.24684	4.04051	4.57722	4.41035
LIPID-P-0762	SM(d18:2/20:1)	SP	SM	38	3	755.606701	754.598875	[M+H]+	C43H83N2O6P	1.67071	1.51874	1.8209	1.63369	1.76261	1.95833	2.13876	1.79808	1.93282	1.76351	1.84848	1.77843	2.0557	1.6	1.91755
LIPID-P-0761	SM(d18:2/18:1)	SP	SM	36	3	727.575401	726.567575	[M+H]+	C41H79N2O6P	0.217581	0.217949	0.257711	0.289193	0.282221	0.311458	0.3735	0.448077	0.25323	0.282365	0.238384	0.200194	0.256203	0.278481	0.326942
LIPID-P-0740	SM(d18:1/18:0)	SP	SM	36	1	731.606701	730.598875	[M+H]+	C41H83N2O6P	1.37931	1.46943	1.51244	1.36986	1.83393	1.65625	1.60668	1.20192	1.7261	1.40673	1.23232	1.15646	1.35696	1.58987	1.28476
LIPID-P-0735	SM(d18:1/12:0)	SP	SM	30	1	647.512801	646.504975	[M+H]+	C35H71N2O6P	18.1642	17.6529	15.8209	18.0619	17.4223	26.875	21.3876	16.4423	22.3256	18.5525	10.5051	13.3139	15.4937	15.1899	14.6692
LIPID-P-0754	SM(d18:1/20:1)	SP	SM	38	2	757.622351	756.614525	[M+H]+	C43H85N2O6P	3.00146	3.57002	2.79602	2.08016	3.81049	3.625	4.16275	3.17308	3.02842	3.29256	2.0303	2.43926	2.87595	2.60253	3.6721
LIPID-P-0755	SM(d18:1/21:1)	SP	SM	39	2	771.638001	770.630175	[M+H]+	C44H87N2O6P	0.625546	0.384615	0.543284	0.316591	1.01579	0.398958	0.596766	0.254808	0.656331	0.303772	0.177778	0.18173	0.622785	0.203544	0.321189
LIPID-P-0757	SM(d18:1/23:1)	SP	SM	41	2	799.669301	798.661475	[M+H]+	C46H91N2O6P	0.244779	0.158777	0.123383	0.113648	0.242486	0.333333	0.213876	0.0724038	0.222222	0.0972477	0.0362626	0.0274052	0.20962	0.0387848	0.0572387
LIPID-P-0753	SM(d18:1/19:1)	SP	SM	37	2	741.591051	740.583225	[M+H]+	C42H81N2O6P	0.139874	0.150888	0.191045	0.173516	0.152827	0.183333	0.154408	0.25	0.225323	0.151886	0.158586	0.17104	0.195443	0.20557	0.168744
LIPID-P-0750	SM(d18:1/16:1)	SP	SM	34	2	701.559751	700.551925	[M+H]+	C39H77N2O6P	0.192326	0.279093	0.266667	0.227296	0.291391	0.301042	0.234742	0.242308	0.237726	0.199796	0.179798	0.154519	0.249114	0.177215	0.162033
LIPID-P-0749	SM(d18:2/14:0)	SP	SM	32	2	673.528451	672.520625	[M+H]+	C37H73N2O6P	19.8154	24.6548	18.1095	20.4972	23.1279	29.6875	21.2833	23.2692	19.3282	24.5668	26.3636	29.4461	31.8987	32.9114	27.5168
LIPID-P-0739	SM(d18:1/17:0)	SP	SM	35	1	717.591051	716.583225	[M+H]+	C40H81N2O6P	39.9223	39.7436	38.5075	34.8047	50.8406	49.2708	40.8972	36.7308	38.2429	33.4353	52.9293	52.381	56.7089	62.0759	53.4036
LIPID-P-0734	SM(d18:0/22:0)	SP	SM	40	0	789.684952	788.677125	[M+H]+	C45H93N2O6P	1.32103	0.916174	0.897512	0.503298	1.37545	0.4625	0.467397	0.314423	0.562274	0.375127	0.172727	0.259475	0.450633	0.220759	0.291467
LIPID-P-0729	SM(d18:0/14:0)	SP	SM	32	0	677.559751	676.551925	[M+H]+	C37H77N2O6P	36.2312	48.2249	35.4229	45.2562	33.7239	53.3333	44.5488	47.5	35.1421	37.4108	63.8384	58.309	85.9747	52.4557	72.3873
LIPID-P-0732	SM(d18:0/18:0)	SP	SM	36	0	733.622351	732.614525	[M+H]+	C41H85N2O6P	22.5352	21.9921	21.8905	19.8884	20.9883	21.1458	20.24	17.6923	20.8786	18.2467	15.7576	13.897	22.7848	15.3924	16.5868
LIPID-P-0730	SM(d18:0/16:0)	SP	SM	34	0	705.591051	704.583225	[M+H]+	C39H81N2O6P	0.133074	0.203156	0.149254	0.143075	0.147733	0.195833	0.252478	0.125	0.137468	0.14577	0.140404	0.151603	0.328101	0.183291	0.296261
LIPID-P-0733	SM(d18:0/20:0)	SP	SM	38	0	761.653651	760.645825	[M+H]+	C43H89N2O6P	1.17533	1.19329	1.05473	0.74277	1.86449	1.33333	1.06416	0.799038	1.08527	0.740061	0.805051	0.920311	1.9038	1.02278	1.18888
LIPID-P-0728	SM(d18:0/13:0)	SP	SM	31	0	663.544101	662.536275	[M+H]+	C36H75N2O6P	2.42836	3.25444	2.27861	2.69914	2.34335	3.29167	2.73344	2.64423	2.29457	2.14067	4.39394	3.86783	4.50633	4.16203	4.17066
LIPID-P-0727	SM(d18:0/12:0)	SP	SM	30	0	649.528451	648.520625	[M+H]+	C35H73N2O6P	3.81739	4.12229	3.37313	4.08929	3.22975	6.25	5.51904	4.28846	4.38243	3.91437	3.11111	3.50826	4.85063	3.51392	4.57335
LIPID-P-0096	SPH(d18:1)	SP	SPH	18	1	300.290254	299.282429	[M+H]+	C18H37NO2	0.155221	0.121696	0.07801	0.116286	0.203566	0.146875	0.117058	0.0969231	0.160207	0.111315	0.090303	0.134694	0.114025	0.112203	0.0770853
LIPID-P-0094	SPH(d18:0)	SP	SPH	18	0	302.305904	301.298079	[M+H]+	C18H39NO2	0.125498	0.0970414	0.079602	0.105327	0.128986	0.128125	0.14001	0.0886538	0.130853	0.0862385	0.127677	0.120894	0.099038	0.141975	0.149377
LIPID-N-0001	taurolithocholicacid-3-sulfate	ST	BA	-	-	281.1	563.258667	[M-H]-	C26H45NO8S2	0.0728509	0.0557199	0.0651741	0.0517504	0.07081	0.0973958	0.0881586	0.0908654	0.105426	0.0922528	0.0989899	0.0646259	3.17468	0.195949	0.0997124
LIPID-N-0009	12-Oxochenodeoxycholicacid	ST	BA	-	-	405.4	406.271912	[M-H]-	C24H38O3	0.139874	0.119822	0.125871	0.158803	0.17728	0.176042	0.144497	0.116827	0.144186	0.0830785	0.121717	0.10447	0.637975	0.0967089	0.119367
LIPID-N-0010	Ursocholicacid	ST	BA	-	-	407.4	408.287567	[M-H]-	C24H40O5	4.42933	0.204142	1.36318	2.15119	2.02241	4.17708	0.970266	0.160577	3.47287	0.545362	0.339899	0.114189	1.18481	0.341266	0.219559
LIPID-N-0014	lithocholicacid-3-sulfate	ST	BA	-	-	455.6	456.254547	[M-H]-	C24H38O3	0.0410393	0.0322485	0.028607	0.0457128	0.0449312	0.0348437	0.0552947	0.0429808	0.0457881	0.043578	0.0447475	0.0329932	0.0343291	0.032962	0.042186
LIPID-N-0015	Glycocholicacid	ST	BA	-	-	464.4	465.309052	[M-H]-	C26H43NO6	0.403594	0.236686	0.313433	0.51243	0.37188	1.13542	0.954617	0.316346	0.488889	0.407238	0.419192	0.305637	0.749367	0.482025	0.403643
LIPID-P-1619	SE(28:1_18:2)	ST	CASE	46	3	680.634554	662.60018	[M+NH4]+	C46H78O2	4.26421	2.88955	1.55224	5.68239	2.62863	5.69792	2.58738	3.36538	5.24031	4.32212	3.0303	4.05248	3.30127	5.19494	4.39118
LIPID-P-1623	SE(28:1_18:3)	ST	CASE	46	4	678.618904	660.58453	[M+NH4]+	C46H76O2	9.59689	7.26824	6.23881	8.58447	11.7168	13.3333	9.59833	10.1923	20.7752	7.77778	8.20202	9.1448	10.1266	6.33924	12.0805
LIPID-P-0077	CE(18:3)	ST	CE	18	3	664.61264	646.56888	[M+NH4]+	C45H74O2	12.6761	12.574	10.7463	13.0391	25.0127	43.3854	17.5274	24.1827	41.4987	14.1182	11.2121	17.7357	21.4177	12.6076	18.0249
LIPID-P-0079	CE(20:3)	ST	CE	20	3	692.64394	674.60018	[M+NH4]+	C47H78O2	13.5503	11.2426	6.21891	10.4008	32.756	35.8333	9.02452	19.8077	32.7649	6.42202	15.202	14.3343	13.2152	11.9494	17.6414
LIPID-P-0073	CE(18:2)	ST	CE	18	2	666.62824	648.58453	[M+NH4]+	C45H76O2	12.8218	13.4122	10.3483	13.0898	15.2827	30.9375	10.6416	16.6346	29.1473	16.106	13.8384	21.8659	26.7342	16.2025	23.1064
LIPID-P-0066	CE(18:1)	ST	CE	18	1	668.64394	650.60018	[M+NH4]+	C45H78O2	10.9762	7.95858	7.48259	10.553	11.513	45.5208	16.2754	19.4231	40.7235	22.4261	22.8283	21.1856	30.0759	17.7215	18.4084
LIPID-P-0057	CE(18:0)	ST	CE	18	0	670.65954	652.61583	[M+NH4]+	C45H80O2	10.7819	14.8915	9.8408	19.8884	9.53642	46.0417	32.1335	33.8462	29.2506	34.7604	33.1313	40.0389	40.4051	45.7722	36.2416
LIPID-P-0052	Cholesterol	ST	Cholesterol	27	1	369.4	386.354865	[M-H2O+H]+	C27H46O	215.639	220.907	175.721	202.943	205.807	275	190.089	191.731	214.987	188.583	234.343	229.349	273.418	222.785	232.023
LIPID-P-2351	TG(18:1_20:2_18:3)	TG	TG	56	6	924.8	906.76764	[M+NH4]+	C59H102O6	0.0586693	0.105325	0.0839801	0.149772	0.0611309	0.172083	0.327595	0.201923	0.144496	0.220183	0.335354	0.151992	0.249114	0.279494	0.158006
LIPID-P-2352	TG(20:0_18:3_18:3)	TG	TG	56	6	924.8	906.76764	[M+NH4]+	C59H102O6	9.55804	11.4201	10.3483	7.63064	12.8782	8.10417	8.55503	8.36538	8.6615	6.78899	11.596	6.6861	7.83797	7.67595	7.5743
LIPID-P-2353	TG(20:1_18:2_18:3)	TG	TG	56	6	924.8	906.76764	[M+NH4]+	C59H102O6	0.891695	1.01775	1.00299	0.789447	1.02089	1.09167	0.709442	0.842308	0.808269	0.986748	1.61818	1.14091	0.862785	1.66278	1.08341
LIPID-P-2355	TG(18:0_18:2_20:2)	TG	TG	56	4	928.83	910.79894	[M+NH4]+	C59H106O6	0.256435	0.349112	0.362189	0.28209	0.344371	0.4	0.279604	0.434615	0.258398	0.260958	0.832323	0.38484	0.336203	0.611646	0.396932
LIPID-P-2356	TG(18:0_18:2_20:3)	TG	TG	56	5	926.82	908.78329	[M+NH4]+	C59H104O6	3.49684	4.00394	3.38308	2.23237	3.79012	3.08333	2.19092	2.78846	2.23256	2.32416	6.9697	3.36249	1.97468	4.55696	3.43241
LIPID-P-2360	TG(20:1_18:3_18:3)	TG	TG	56	7	922.79	904.75199	[M+NH4]+	C59H100O6	8.99466	9.82249	9.29353	7.16388	9.63831	10.3125	9.18101	10.4423	8.97158	8.66463	12.6465	9.79592	7.43291	11.6861	9.18504
LIPID-P-2367	TG(18:1_18:2_19:2)	TG	TG	55	5	912.81	894.76764	[M+NH4]+	C58H102O6	0.798446	0.998028	0.750249	0.627093	0.998472	0.264583	0.246218	0.259615	0.291473	0.246687	0.331313	0.215743	0.168506	0.334177	0.251198
LIPID-P-2377	TG(18:1_20:2_20:4)	TG	TG	58	7	950.81	932.78329	[M+NH4]+	C61H104O6	0.0532297	0.0940828	0.0668657	0.0541857	0.0715232	0.064375	0.0613459	0.0690385	0.0721447	0.061366	0.121616	0.0608358	0.070481	0.067038	0.0805369
LIPID-P-2371	TG(18:1_18:3_22:3)	TG	TG	58	7	950.82	932.78329	[M+NH4]+	C61H104O6	0.0637203	0.0692308	0.0734328	0.0294267	0.0978095	0.0777083	0.0605112	0.0563462	0.0618088	0.0432212	0.125253	0.0544218	0.0423291	0.0660253	0.0521572
LIPID-P-2349	TG(17:2_18:2_18:3)	TG	TG	53	7	880.72	862.70504	[M+NH4]+	C56H94O6	1.45313	1.74556	1.69552	1.53019	1.86857	1.6125	1.46688	1.71346	1.69509	1.37003	2.10101	1.67347	1.69316	2.20759	1.8907
LIPID-P-2390	TG(8:0_10:0_10:0)	TG	TG	28	0	544.46	526.42334	[M+NH4]+	C31H58O6	0.236037	0.29783	0.292537	0.223237	0.153846	0.146875	0.164841	0.185577	0.224289	0.102956	0.119192	0.159378	0.172152	0.195443	0.107383
LIPID-P-2370	TG(18:1_18:3_20:5)	TG	TG	56	9	918.74	900.72069	[M+NH4]+	C59H96O6	0.771248	0.930966	0.995025	0.986301	0.784513	2.02917	2.21179	2.23077	1.68062	2.0999	2.88889	1.92031	1.55342	2.06582	1.86577
LIPID-P-2346	TG(18:0_20:2_18:3)	TG	TG	56	5	926.82	908.78329	[M+NH4]+	C59H104O6	0.53424	0.635108	0.608955	0.614916	0.802853	0.641667	0.469484	0.465385	0.438243	0.456677	0.852525	0.592809	0.694684	0.743291	0.642378
LIPID-P-2339	TG(20:0_18:2_18:2)	TG	TG	56	4	928.84	910.79894	[M+NH4]+	C59H106O6	1.04128	1.2426	1.32736	0.986301	1.20632	1.54583	1.44392	1.05	1.37674	1.33333	1.43434	1.26919	1.38329	1.77418	1.59348
LIPID-P-2343	TG(17:0_18:2_20:4)	TG	TG	55	6	910.79	892.75199	[M+NH4]+	C58H100O6	0.306945	0.321499	0.244776	0.249619	0.346409	0.164167	0.204069	0.163077	0.121964	0.120489	0.20404	0.124976	0.171544	0.185316	0.144391
LIPID-P-2329	TG(18:0_16:2_20:2)	TG	TG	54	4	900.8	882.76764	[M+NH4]+	C57H102O6	0.658572	0.696252	0.720398	0.70827	0.819154	0.908333	0.692749	0.707692	0.746253	0.784913	0.880808	0.695821	0.682532	0.850633	0.765101
LIPID-P-2328	TG(16:0_20:1_18:2)	TG	TG	54	3	902.81	884.78329	[M+NH4]+	C57H104O6	32.6372	35.3057	32.6368	27.3973	33.4182	36.0417	24.8305	28.0769	28.3204	31.1927	40.404	37.1234	32.4051	45.5696	40.8437
LIPID-P-2326	TG(18:1_17:2_18:2)	TG	TG	53	5	884.78	866.73634	[M+NH4]+	C56H98O6	14.3565	14.7732	13.4129	10.9589	12.4503	18.2917	15.4199	16.25	16.5788	15.2294	13.8384	11.0204	8.58734	11.9291	10.3547
LIPID-P-2324	TG(18:1_18:3_16:4)	TG	TG	52	8	864.71	846.67374	[M+NH4]+	C55H90O6	0.175814	0.130178	0.150846	0.13313	0.135099	0.109583	0.0744914	0.0876923	0.0955039	0.127013	0.128283	0.134305	0.155544	0.166886	0.155321
LIPID-P-2314	TG(16:0_18:5_20:5)	TG	TG	54	10	888.72	870.67374	[M+NH4]+	C57H90O6	0.68577	0.627219	1.0209	0.874683	1.02089	0.722917	0.920188	0.819231	0.686305	0.864424	0.628283	0.791059	0.838481	1.03291	0.767018
LIPID-P-2313	TG(16:1_18:1_16:3)	TG	TG	50	5	842.72	824.68939	[M+NH4]+	C53H92O6	8.00389	7.15976	7.8806	8.72653	8.27305	10.125	7.88732	6.90385	8.97158	10.8665	4.80808	4.85909	6.90633	4.84051	5.84851
LIPID-P-2312	TG(16:0_17:2_20:4)	TG	TG	53	6	882.75	864.72069	[M+NH4]+	C56H96O6	0.131326	0.14497	0.13194	0.102283	0.145899	0.08375	0.0930621	0.0880769	0.0671835	0.059735	0.115758	0.0758017	0.0911392	0.0897215	0.0857143
LIPID-P-2310	TG(16:0_16:2_20:5)	TG	TG	52	7	866.73	848.68939	[M+NH4]+	C55H92O6	4.23507	4.33925	3.9801	4.01826	4.6867	2.35417	2.05321	1.75385	2.03824	1.71254	1.00808	0.993197	0.692658	0.943797	0.905081
LIPID-P-2309	TG(16:0_16:2_18:3)	TG	TG	50	5	842.73	824.68939	[M+NH4]+	C53H92O6	175.619	168.047	183.085	200.507	179.521	250	262.911	165.962	227.39	305.81	65.8586	138.776	112.608	130.633	105.849
LIPID-P-2330	TG(18:1_17:2_19:2)	TG	TG	54	5	898.78	880.75199	[M+NH4]+	C57H100O6	306.945	313.609	304.478	257.737	266.938	312.5	244.131	276.923	262.532	254.842	359.596	268.222	201.924	330.127	266.539
LIPID-P-2331	TG(18:1_16:2_20:5)	TG	TG	54	8	892.74	874.70504	[M+NH4]+	C57H94O6	0.672171	0.844181	0.829851	1.15474	0.95568	1.26875	1.85915	1.63654	1.21344	1.33129	1.26263	1.069	1.17266	1.4238	1.15244
LIPID-P-2332	TG(16:1_16:2_18:2)	TG	TG	50	5	842.73	824.68939	[M+NH4]+	C53H92O6	51.6756	49.9014	44.7761	46.068	48.9047	39.5833	40.4799	28.2692	38.863	43.8328	25.4545	32.2643	33.0127	36.2532	29.3384
LIPID-P-2335	TG(16:1_18:3_20:4)	TG	TG	54	8	892.74	874.70504	[M+NH4]+	C57H94O6	1.39097	1.286	1.64378	1.47133	1.65257	0.989583	1.16641	1.05577	1.11835	0.923547	1.12323	1.24198	1.17873	1.43392	1.62991
LIPID-P-2336	TG(19:0_18:2_18:2)	TG	TG	55	4	914.8	896.78329	[M+NH4]+	C58H104O6	0.437105	0.459566	0.650746	0.472856	0.537952	0.395833	0.338028	0.386538	0.392765	0.295617	0.270707	0.215743	0.251139	0.380759	0.299137
LIPID-P-2337	TG(18:1_19:1_18:3)	TG	TG	55	5	912.79	894.76764	[M+NH4]+	C58H102O6	0.955804	1.286	1.59005	1.24201	1.59552	1.32083	1.012	0.971154	0.882687	0.719674	1.36768	1.07872	1.38734	1.60608	1.43432
LIPID-P-2342	TG(17:0_18:2_18:3)	TG	TG	53	5	884.77	866.73634	[M+NH4]+	C56H98O6	27.1977	24.8521	28.2587	23.7443	27.5089	20.2917	17.4439	18.8846	17.261	16.8603	22.2222	18.173	17.2354	23.2911	21.86
LIPID-P-2345	TG(17:0_18:3_18:3)	TG	TG	53	6	882.76	864.72069	[M+NH4]+	C56H96O6	47.9845	50.3945	52.8358	45.6621	60.5196	33.6458	31.7162	31.5385	29.5607	26.6055	42.5253	32.2643	34.8354	36.1519	40.7478
LIPID-P-2305	TG(15:1_18:1_18:3)	TG	TG	51	5	856.74	838.70504	[M+NH4]+	C54H94O6	122.001	120.71	122.587	96.8037	107.387	121.875	107.251	87.3077	94.8837	103.16	103.838	88.4354	78.5823	93.7722	80.5369
LIPID-P-2304	TG(15:1_18:1_18:2)	TG	TG	51	4	858.76	840.72069	[M+NH4]+	C54H96O6	12.1418	14.8915	15.3234	11.2836	13.3673	13.6458	11.8519	10.8269	10.832	10.7849	11.596	10.9427	9.80253	13.3063	10.8341
LIPID-P-2300	TG(14:0_17:2_18:2)	TG	TG	49	4	830.73	812.68939	[M+NH4]+	C52H92O6	1.41428	1.34517	1.78507	2.1309	0.971982	3.8125	2.96296	1.87308	2.66667	3.5474	0.393939	1.78231	1.77013	1.96456	1.50719
LIPID-P-2302	TG(15:1_17:1_17:1)	TG	TG	49	3	832.74	814.70504	[M+NH4]+	C52H94O6	30.306	37.4753	38.01	35.9209	33.4182	45.8333	55.0861	36.1538	41.5504	52.1916	7.91919	20.4082	19.3418	22.0759	20.9012
LIPID-P-2303	TG(16:0_15:1_18:2)	TG	TG	49	3	832.73	814.70504	[M+NH4]+	C52H94O6	44.8762	42.6036	43.3831	42.8209	44.218	33.75	52.7908	35.1923	39.2765	48.9297	11.9798	35.5685	34.8354	35.6456	33.3653
LIPID-P-2301	TG(15:1_16:1_18:3)	TG	TG	49	5	828.71	810.67374	[M+NH4]+	C52H90O6	54.3953	47.14	45.9701	59.0563	34.8446	91.875	100.574	65	77.3127	108.053	14.8081	40.622	27.5443	36.2532	29.9137
LIPID-P-2299	TG(15:1_15:1_19:2)	TG	TG	49	4	830.72	812.68939	[M+NH4]+	C52H92O6	4.14764	3.33333	4.37811	4.25165	4.96179	2.08333	3.24465	1.92308	1.56072	3.58818	0.465657	1.88533	1.45823	1.4481	1.58198
LIPID-P-2296	TG(15:0_18:0_18:1)	TG	TG	51	1	864.77	846.76764	[M+NH4]+	C54H102O6	0.169403	0.203156	0.184279	0.179807	0.144269	0.239583	0.225352	0.232692	0.197209	0.24261	0.438384	0.221574	0.315949	0.293671	0.362416
LIPID-P-2294	TG(11:0_18:1_18:2)	TG	TG	47	3	804.71	786.67374	[M+NH4]+	C50H90O6	0.233123	0.146548	0.352239	0.217149	0.252674	0.533333	0.285863	0.25	0.274935	0.360856	0.0872727	0.23518	0.19281	0.123139	0.318313
LIPID-P-2291	TG(13:1_16:1_18:2)	TG	TG	47	4	802.7	784.65809	[M+NH4]+	C50H88O6	0.753764	0.593688	0.843781	0.95586	0.546103	1.46875	1.54617	0.975	0.99845	1.12334	0.240404	0.765792	0.51038	0.591392	0.602109
LIPID-P-2287	TG(14:0_18:2_18:4)	TG	TG	50	6	840.71	822.67374	[M+NH4]+	C53H90O6	31.2773	29.1913	28.6567	24.1502	29.9542	12.9375	13.1247	10.3077	12.5685	13.1091	7.85859	7.9689	8.02025	7.75696	8.07287
LIPID-P-2284	TG(14:0_14:0_16:1)	TG	TG	44	1	766.69	748.65809	[M+NH4]+	C47H88O6	1.01991	1.27219	1.22388	0.976154	0.675497	0.821875	0.696922	1.15385	0.88062	1.4475	0.918182	0.644315	1.19494	0.607595	0.792905
LIPID-P-2279	TG(13:0_18:1_18:2)	TG	TG	49	3	832.73	814.70504	[M+NH4]+	C52H94O6	0.821758	0.512821	0.760199	0.70827	0.46052	0.854167	0.580073	0.561538	0.527132	0.538226	0.379798	0.367347	0.401013	0.372658	0.448706
LIPID-P-2273	TG(12:0_16:0_18:3)	TG	TG	46	3	790.69	772.65809	[M+NH4]+	C49H88O6	107.237	99.211	110.249	95.9919	89.8625	67.2917	75.1174	77.3077	67.1835	103.16	21.0101	46.4529	47.3924	35.443	48.1304
