# Supplementary material for: Association of Different Host Diets with the Nutritional Composition of the Fall Webworm, Hyphantria cunea Drury (Lepidoptera: Erebidae)
Source: Insects. 2026 Jun 4;17(6):590. doi: 10.3390/insects17060590 (PMC13300641; doi:10.3390/insects17060590)
Supplement: Supplementary file 1 [file insects-17-00590-s001.zip › Table S/Table S6.xlsx]

## Sheet: Sheet1
Table S6. Full name and abbreviation of secondary classification of lipid
Full name	Abbreviation
Carnitine	CAR
Free fatty acid	FFA
Eicosanoid	Eicosanoid
Triacylglycerol	TG
Diacylglycerol	DG
Monogalactosyldiacylglycerol	MGDG
Monoacylglycerol	MG
Phosphatidylethanolamine	PE
Phosphatidylcholine	PC
Phosphatidylinositol	PI
Phosphatidylserine	PS
Phosphatidylglycerol	PG
Lysophophatidylcholine	LPC
Phosphatidic acid	PA
Lysophosphatidylethanolamine	LPE
Lysophosphatidylinositol	LPI
N-acyl-lysophosphatidylethanolamine	LNAPE
Lysophosphatidylserine	LPS
Lysophosphatidylglycerol	LPG
Phosphatidylmethanol	PMeOH
Lysophosphatidic acid	LPA
Coenzyme Q	CoQ
Ceramide	Cer
Sphingomyelin	SM
Hexosylceramide	HexCer
Ceramides phosphate	CerP
Sphingosine	SPH
Cholesteryl ester	CE
BA	BA
Campesterol ester	CASE
Cholesterol	Cholesterol
