# Supplementary material for: Association of Different Host Diets with the Nutritional Composition of the Fall Webworm, Hyphantria cunea Drury (Lepidoptera: Erebidae)
Source: Insects. 2026 Jun 4;17(6):590. doi: 10.3390/insects17060590 (PMC13300641; doi:10.3390/insects17060590)
Supplement: Supplementary file 1 [file insects-17-00590-s001.zip › Table S/Table S7.xlsx]

## Sheet: Sheet
Table S7. Differential lipids of H. cunea pupa reared on different host trees (mg/kg w.m.)
Index	Compounds	Class I	Class II	Carbon chain lengths	Carbon chain unsaturation	Q1 (Da)	Molecular Weight	Ionization model	Formula	Rps1	Rps2	Rps3	Rps4	Rps5	Asi1	Asi2	Asi3	Asi4	Asi5	Mal1	Mal2	Mal3	Mal4	Mal5
LIPID-N-0010	Ursocholicacid	ST	BA	-	-	407.4	408.287567	[M-H]-	C24H40O5	1.80844	0.0833486	0.556571	0.878305	0.825727	1.70545	0.396148	0.0655616	1.41793	0.222664	0.138777	0.0466218	0.483743	0.139335	0.0896432
LIPID-N-0016	Taurochenodeoxycholicacid	ST	BA	-	-	498.5	499.296753	[M-H]-	C26H45NO6S	0.0281294	0.0386536	0.0419807	0.0438246	0.070456	1.06881	0.055217	0.0564109	0.0467042	0	0	0	0	0	0
LIPID-P-0035	Carnitine C12:1	FA	CAR	12	1	342.2653965	341.256609	[M+H]+	C19H35NO4	0.118669	0.0962519	0.0713074	0.0824141	0.0582727	0.0434391	0.0588165	0.0157503	0.0811256	0.0683905	0.0071009	0.00722973	0.00919233	0.00746445	0.00975019
LIPID-P-0037	Carnitine C14:1	FA	CAR	14	1	370.2968065	369.287909	[M+H]+	C21H39NO4	0.139895	0.125281	0.0984768	0.118412	0.103092	0.115402	0.0970898	0.0561034	0.118325	0.106909	0.0309605	0.0366776	0.0477176	0.0362744	0.0516224
LIPID-P-0038	Carnitine C14:1-OH	FA	CAR	14	1	386.2917215	385.282824	[M+H]+	C21H39NO5	0.0139218	0.00965107	0.0085874	0.0133705	0.00728563	0.012923	0.00860204	0.00408993	0.0151326	0.0141388	0.00112082	0.00163998	0.00167769	0.00186496	0.00165491
LIPID-P-0046	Carnitine C10:2	FA	CAR	10	2	312.2182815	311.209659	[M+H]+	C17H29NO4	0.068318	0.0675208	0.0371594	0.0558314	0.0331661	0.0144583	0.0249357	0.011431	0.0368627	0.0416215	0.00233879	0.00233483	0.00262204	0.0025338	0.00216623
LIPID-P-0047	Carnitine C14:2	FA	CAR	14	2	368.2811015	367.272259	[M+H]+	C21H37NO4	0.0265421	0.0223116	0.0141062	0.0136399	0.013471	0.00703938	0.00474369	0.00372923	0.0104013	0.0106326	0.000831	0.000692428	0.000974434	0.00104138	0.00127471
LIPID-P-0034	Carnitine C10:1-OH	FA	CAR	10	1	330.2289015	329.220224	[M+H]+	C17H31NO5	0.0204024	0.0192857	0.0112033	0.0150329	0.0118741	0.00419756	0.00906772	0.0049383	0.0098681	0.0100008	0.000831364	0.0011006	0.00134689	0.00131355	0.00162243
LIPID-P-1289	Carnitine C15:1	FA	CAR	15	1	384.311384	383.303559	[M+H]+	C22H41NO4	0.0244242	0.0295605	0.0205954	0.0211585	0.0249938	0.0190853	0.0129567	0.0114991	0.0133909	0.0127377	0.00701562	0.00616117	0.00993678	0.0112565	0.00845252
LIPID-P-1298	Carnitine C16:3	FA	CAR	16	3	394.295734	393.287909	[M+H]+	C23H39NO4	0.0352221	0.0338988	0.0265323	0.023705	0.0265264	0.0221224	0.0268347	0.0263957	0.0182112	0.0202858	0.0047274	0.00390612	0.00788567	0.0045482	0.00507541
LIPID-P-0048	Carnitine C16:2	FA	CAR	16	2	396.3125115	395.303559	[M+H]+	C23H41NO4	0.0241905	0.0326691	0.0234429	0.0227034	0.0190906	0.0247065	0.030354	0.0169524	0.0148724	0.0247417	0.00723525	0.00710701	0.0116089	0.00856658	0.012204
LIPID-P-0006	Carnitine C4-OH	FA	CAR	4	0	248.1503765	247.141974	[M+H]+	C11H21NO5	0.0184366	0.0211557	0.0199681	0.0249775	0.0145037	0.0197714	0.0171207	0.0176802	0.0169615	0.0217162	0.0342005	0.0387645	0.0348376	0.0394426	0.0426515
LIPID-P-0007	Carnitine C6:0	FA	CAR	6	0	260.1868715	259.178359	[M+H]+	C13H25NO4	0.0325767	0.0369598	0.0197027	0.043604	0.0143651	0.0156587	0.0228218	0.00782519	0.0309675	0.0430115	0.00364944	0.00273535	0.00292379	0.00289755	0.00411505
LIPID-P-0008	Carnitine C5-OH	FA	CAR	5	0	262.1660815	261.157624	[M+H]+	C12H23NO5	0.00679847	0.00767505	0.00566491	0.008957	0.00558768	0.00479877	0.0043104	0.0043543	0.00434048	0.00606972	0.00923285	0.00862911	0.0106843	0.0101554	0.00966509
LIPID-P-0010	Carnitine C8:0	FA	CAR	8	0	288.2182815	287.209659	[M+H]+	C15H29NO4	0.0333102	0.0362553	0.0181185	0.034098	0.0170892	0.0126851	0.0220539	0.00955524	0.0365135	0.0359524	0.0020888	0.00285256	0.00221042	0.00297244	0.00218092
LIPID-P-0013	Carnitine C10:0	FA	CAR	10	0	316.2496915	315.240959	[M+H]+	C17H33NO4	0.216795	0.182802	0.12296	0.134349	0.122049	0.0430173	0.0809069	0.0219456	0.144669	0.116327	0.00330525	0.0043135	0.00506939	0.00416916	0.00493263
LIPID-P-0014	Carnitine C12:0	FA	CAR	12	0	344.2811015	343.272259	[M+H]+	C19H37NO4	0.184723	0.119841	0.105202	0.11216	0.123809	0.0646496	0.0938313	0.0532072	0.127729	0.100077	0.0170596	0.0196156	0.0415751	0.0227342	0.0255397
LIPID-P-0015	Carnitine C13:0	FA	CAR	13	0	358.29544	357.287909	[M+H]+	C20H39NO4	0.0687159	0.0570815	0.0414525	0.052714	0.0508903	0.0208418	0.0234837	0.017246	0.0326452	0.0318318	0.0111878	0.00993045	0.0125186	0.0114332	0.0132227
LIPID-P-0020	Carnitine C14-OH	FA	CAR	14	0	388.3074265	387.298474	[M+H]+	C21H41NO5	0.00902881	0.00561468	0.0056033	0.00604429	0.00708699	0.00710047	0.00354771	0.0024802	0.00578846	0.00402696	0.002003	0.0019045	0.00363963	0.00163156	0.00233196
LIPID-P-0024	Carnitine C20:0	FA	CAR	20	0	456.40433	455.397459	[M+H]+	C27H53NO4	0.186671	0.153596	0.166753	0.118297	0.171673	0.160338	0.133982	0.106843	0.165685	0.10677	0.0640316	0.0706331	0.0777519	0.0788587	0.092564
LIPID-P-0002	Carnitine C2:0	FA	CAR	2	0	204.1240515	203.115759	[M+H]+	C9H17NO4	1.32188	1.59848	1.63705	1.32319	0.931249	0.842084	0.822211	0.74606	0.596226	0.803353	1.20228	1.72125	1.34108	1.68252	1.8111
LIPID-P-0001	DL-Carnitine	FA	CAR	-	-	162.1134315	161.105194	[M+H]+	C7H15NO3	0.163687	0.147441	0.167678	0.230501	0.128687	0.16916	0.119001	0.140347	0.116229	0.173751	0.317979	0.356968	0.271472	0.375232	0.308927
LIPID-P-0033	Carnitine C10:1	FA	CAR	10	1	314.2339865	313.225309	[M+H]+	C17H31NO4	0.0423516	0.0394775	0.022814	0.0289865	0.0225943	0.00631671	0.01098	0.00320454	0.0197486	0.0199877	0	0	0	0	0
LIPID-P-0031	Carnitine C8:1	FA	CAR	8	1	286.2025765	285.194009	[M+H]+	C15H27NO4	0.0370655	0.0406697	0.0188427	0.0387204	0.0173179	0.00736751	0.0151746	0.00603295	0.0259401	0.0320371	0	0	0	0	0
LIPID-P-0012	Carnitine C9:0	FA	CAR	9	0	302.233135	301.225309	[M+H]+	C16H31NO4	0.0040612	0.00464612	0.00234386	0.00402856	0.00313041	0.00216506	0.00225644	0.00116435	0.00318816	0.00309516	0	0	0	0	0
LIPID-P-0066	CE(18:1)	ST	CE	18	1	668.64394	650.60018	[M+NH4]+	C45H78O2	7.14112	5.17785	4.86817	6.8658	7.49035	29.6159	10.5888	12.6367	26.4947	14.5904	14.8521	13.7834	19.5674	11.5296	11.9765
LIPID-P-0057	CE(18:0)	ST	CE	18	0	670.65954	652.61583	[M+NH4]+	C45H80O2	7.03646	9.71844	6.42226	12.9795	6.22362	30.0475	20.9709	22.0885	19.0894	22.6852	21.622	26.13	26.369	29.8716	23.6518
LIPID-P-1953	Cer(t18:1/36:1(2OH))	SP	Cer-AP	54	2	830.7959815	847.7992755	[M-H2O+H]+	C54H105NO5	1.89406	2.03171	2.36625	3.48841	2.24583	1.24079	1.71594	1.68745	1.22241	1.79758	0.351965	1.05872	1.07746	1.07316	1.15424
LIPID-P-1952	Cer(t18:1/34:2(2OH))	SP	Cer-AP	52	3	800.7490313	817.7523253	[M-H2O+H]+	C52H99NO5	0.161644	0.0911302	0.126121	0.189191	0.0899819	0.165254	0.166792	0.15844	0.0976231	0.132541	0.0341143	0.0611924	0.0426473	0.0790839	0.059979
LIPID-P-1955	Cer(t18:1/38:1(2OH))	SP	Cer-AP	56	2	858.8272816	875.8305756	[M-H2O+H]+	C56H109NO5	1.42498	1.55041	1.47715	2.30178	2.47624	0.871269	1.48941	1.14111	0.873567	0.852618	0.557347	0.906472	0.895786	0.993347	1.16302
LIPID-P-1452	DG(15:0_18:3)	GL	DG	33	3	594.509749	576.475375	[M+NH4]+	C36H64O5	0.360612	0.807293	0.400952	0.488439	0.384121	0.407136	0.392737	0.394664	0.285407	0.293233	1.0889	0.92998	0.934036	1.30765	0.845645
LIPID-P-0218	DG(18:1_18:1)	GL	DG	36	2	638.581716	620.537975	[M+NH4]+	C39H72O5	13.8634	28.3342	13.2752	17.6622	13.5298	38.4604	28.1621	28.0435	28.5736	27.8641	43.8764	34.6753	34.8758	48.3863	28.3496
LIPID-P-0238	DG(16:1_18:3)	GL	DG	34	4	606.519116	588.475375	[M+NH4]+	C37H64O5	3.41253	6.15171	3.27321	6.92675	2.79398	9.74662	11.3582	9.67589	8.39376	12.6573	8.08411	8.8643	8.28335	11.7993	7.50405
LIPID-P-0240	DG(18:2_18:2)	GL	DG	36	4	634.550416	616.506675	[M+NH4]+	C39H68O5	4.31165	8.51193	4.93819	5.75531	5.90439	5.26599	4.14864	4.83128	4.77912	5.49891	11.396	8.4178	8.61549	13.3602	8.92546
LIPID-P-0243	DG(18:0_20:4)	GL	DG	38	4	662.581716	644.537975	[M+NH4]+	C41H72O5	0.0140866	0.0434141	0.0135962	0.0289731	0.0182559	0.0315555	0.0344964	0.0478445	0.0177872	0.0413266	0.0683601	0.0614472	0.0659224	0.062202	0.0454205
LIPID-P-0249	DG(16:0_20:5)	GL	DG	36	5	632.5191	614.491025	[M+NH4]+	C39H66O5	0.284116	0.492078	0.366249	0.415272	0.363749	0.493513	0.518647	0.667668	0.47635	0.433464	0.887598	0.65689	1.8917	0.777837	0.706989
LIPID-P-0254	DG(18:0_20:5)	GL	DG	38	5	660.55707	642.522325	[M+NH4]+	C41H70O5	0.265247	0.684343	0.340761	0.466163	0.269054	0.523388	0.567779	0.630166	0.436317	0.573751	1.01246	0.87418	1.24926	0.852359	0.794682
LIPID-P-0210	DG(14:0_18:2)	GL	DG	32	2	582.519116	564.475375	[M+NH4]+	C35H64O5	0.101436	0.254404	0.129745	0.213074	0.143204	0.129947	0.111894	0.150889	0.114937	0.142701	0.268553	0.205164	0.301244	0.301816	0.273308
LIPID-P-0213	DG(16:1_18:1)	GL	DG	34	2	610.550416	592.506675	[M+NH4]+	C37H68O5	1.54817	2.92163	1.67435	3.06624	1.15906	5.70905	5.8787	4.99073	4.80129	6.7042	4.32111	4.15158	3.82804	5.39406	3.54481
LIPID-P-0192	DG(16:0_16:1)	GL	DG	32	1	584.534766	566.491025	[M+NH4]+	C35H66O5	0.594279	0.977672	0.608766	1.59227	0.58294	2.26596	3.3688	2.33133	2.40063	3.37816	0.529297	1.53597	1.285	1.43989	1.30353
LIPID-P-0195	DG(16:1_18:0)	GL	DG	34	1	612.566066	594.522325	[M+NH4]+	C37H70O5	0.0440622	0.0850155	0.0499872	0.0699793	0.0278635	0.117666	0.137698	0.122906	0.0891015	0.126056	0.0714628	0.106309	0.0830826	0.0975318	0.0866418
LIPID-P-0260	DG(18:1_20:5)	GL	DG	38	6	658.550416	640.506675	[M+NH4]+	C41H68O5	0.23393	0.468063	0.233259	0.340564	0.259074	0.532421	0.382232	0.543199	0.546831	0.5269	0.769902	0.618721	0.830226	0.732934	0.650946
LIPID-P-1478	DG(18:2_20:5)	GL	DG	38	7	656.525399	638.491025	[M+NH4]+	C41H66O5	0.0184818	0.0266982	0.0148664	0.0268872	0.0171739	0.0297297	0.0181189	0.0246187	0.0124069	0.0245373	0.0329565	0.0328243	0.0632995	0.030001	0.0584008
LIPID-P-1439	DG(15:0_18:2)	GL	DG	33	2	596.525399	578.491025	[M+NH4]+	C36H66O5	0.0301748	0.0542549	0.0196284	0.0377443	0.0349511	0.0354326	0.0272799	0.031372	0.0178779	0.034851	0.0905718	0.0685869	0.0626821	0.127707	0.0948437
LIPID-P-1440	DG(17:0_18:2)	GL	DG	35	2	624.556699	606.522325	[M+NH4]+	C38H70O5	0.130201	0.343935	0.162946	0.286798	0.207633	0.233764	0.16832	0.208784	0.167381	0.193518	0.477253	0.404938	0.405986	0.598231	0.338443
LIPID-N-0058	5-isoPGF2VI	FA	Eicosanoid	-	-	353.2328	354.2406	[M-H]-	C20H34O5	0.00278713	0.00120176	0.00103629	0.00368798	0.00134261	0.00752761	0.00240965	0.00122622	0.0048184	0.00506264	0.00184634	0.00108097	0.00724624	0.00195146	0.00182724
LIPID-N-0063	TXB2	FA	Eicosanoid	-	-	369.227675	370.2355388	[M-H]-	C20H34O6	0.00252458	0.00211042	0.00282926	0.00292281	0.00260278	0.00227541	0.00221716	0.00299748	0.00284708	0.00183419	0.00436803	0.00703052	0.00582629	0.00708603	0.0050193
LIPID-N-0082	FFA(16:1)	FA	FFA	16	1	253.216755	254.22458	[M-H]-	C16H30O2	0.0827249	0.0571629	0.062734	0.112989	0.0896197	0.218209	0.225182	0.124423	0.171848	0.137867	0.0793489	0.0822709	7.46584	0.109156	0.110903
LIPID-N-0088	FFA(24:1)	FA	FFA	24	1	365.341955	366.34978	[M-H]-	C24H46O2	0.259772	0.324801	0.330626	0.546458	0.326225	0.828103	0.680337	0.813719	0.988292	0.937348	0.207968	0.484194	0.5639	0.634388	0.614681
LIPID-N-0087	FFA(22:1)	FA	FFA	22	1	337.310655	338.31848	[M-H]-	C22H42O2	0.956296	1.02096	1.1008	1.35602	0.999616	3.14354	1.39069	1.9128	2.29042	2.58653	0.710811	1.22636	1.46976	1.15457	1.29748
LIPID-N-0085	FFA(19:1)	FA	FFA	19	1	295.263705	296.27153	[M-H]-	C19H36O2	0.900758	0.651564	0.925664	0.709488	1.16516	0.183318	0.117458	0.0920151	0.189553	0.137716	0.11372	0.09559	0.110708	0.118509	0.110498
LIPID-P-2132	HexCer(t14:2/30:2(2OH))	SP	HexCer-AP	44	4	686.6081711	865.6642981	[M-H2O+H]+	C50H91NO10	0.054824	0.0469542	0.0714927	0.0880158	0.13265	0.130932	0.0505761	0.0484439	0.0280949	0.0547107	0.0304294	0.0674697	0.0236688	0.0252467	0.034029
LIPID-P-2220	HexCer(d17:2/24:1)	SP	HexCer-NS	41	3	614.5875858	793.6431688	[M-H2O+H]+	C47H87NO8	0.0354615	0.0643368	0.0358521	0.0641035	0.0423708	0.103835	0.113934	0.0953898	0.0830147	0.0983762	0.0915495	0.103197	0.0975679	0.0916206	0.0678744
LIPID-N-0971	LNAPE(20:5/N-18:2)	GP	LNAPE	38	7	760.491731	761.499556	[M-H]-	C43H72NO8P	0.23152	0.267351	0.22504	0.233357	0.259911	0.358539	0.208946	0.369034	0.224318	0.315933	0.705349	0.555769	0.956212	0.454201	0.570942
LIPID-N-0958	LNAPE(16:1/N-16:0)	GP	LNAPE	32	1	688.491731	689.499556	[M-H]-	C37H72NO8P	2.14987	1.65235	1.70831	2.88253	1.98104	6.24859	5.98501	6.27842	5.72979	6.38894	3.15498	3.64517	8.02962	5.22274	3.06738
LIPID-N-0968	LNAPE(20:4/N-18:2)	GP	LNAPE	38	6	762.507381	763.515206	[M-H]-	C43H74NO8P	0.0644482	0.0475879	0.0782508	0.0498938	0.11902	0.0531279	0.07902	0.0851613	0.0494016	0.046776	0.13188	0.135786	0.160048	0.0997402	0.109074
LIPID-N-0618	LPA(18:2)	GP	LPA	18	2	433.235517	434.243343	[M-H]-	C21H39O7P	0.72866	0.320115	0.568189	0.463766	0.811856	0.363	0.32959	0.163885	0.640705	0.120623	0.146941	0.129767	0.266043	0.0865189	0.209211
LIPID-P-0357	LPC(0:0/18:0)	GP	LPC	18	0	524.371617	523.363791	[M+H]+	C26H54NO7P	0.032078	0.0225552	0.0320788	0.00998401	0.0467108	0.0388707	0.0263729	0.00895757	0.0196904	0.00677545	0.00697818	0.00391124	0.0297324	0.00298914	0.00607162
LIPID-P-0355	LPC(0:0/17:0)	GP	LPC	17	0	510.35565	509.348141	[M+H]+	C25H52NO7P	0.618441	0.413406	0.496678	0.352486	0.726528	0.43666	0.457537	0.20227	0.305872	0.239357	0.277826	0.199482	0.370341	0.253771	0.163109
LIPID-P-0352	LPC(15:0/0:0)	GP	LPC	15	0	482.32181	481.316841	[M+H]+	C23H48NO7P	0.117349	0.0759474	0.0914741	0.0571426	0.150549	0.0847318	0.0818515	0.0527597	0.0825825	0.0475429	0.149743	0.132374	0.174493	0.133063	0.115368
LIPID-P-1933	LPC(24:6)	GP	LPC	24	6	596.371616	595.363791	[M+H]+	C32H54NO7P	0.0769144	0.0863101	0.0870831	0.0658495	0.106152	0.0868239	0.0906866	0.0297682	0.069536	0.0376275	0.0221908	0.0292764	0.0411178	0.0142887	0.025801
LIPID-P-0359	LPC(0:0/19:0)	GP	LPC	19	0	538.387627	537.379441	[M+H]+	C27H56NO7P	0.159204	0.123481	0.13635	0.103604	0.162062	0.0974	0.0644743	0.050276	0.0799821	0.04952	0.048907	0.0274173	0.0571391	0.0441331	0.0301406
LIPID-P-1931	LPC(16:3)	GP	LPC	16	3	490.293366	489.285541	[M+H]+	C24H44NO7P	0.750919	0.371066	0.540405	0.284486	0.842478	0.483169	0.908637	0.208887	0.515836	0.14514	0.137395	0.128859	0.379537	0.0936455	0.108834
LIPID-P-1929	LPC(16:2)	GP	LPC	16	2	492.309016	491.301191	[M+H]+	C24H46NO7P	1.03557	0.717087	0.733285	0.578295	1.07621	0.578302	0.830368	0.262185	0.655068	0.278955	0.399989	0.268807	0.666677	0.280601	0.358937
LIPID-P-0379	LPC(18:2/0:0)	GP	LPC	18	2	520.340317	519.332491	[M+H]+	C26H50NO7P	6.65876	4.50191	6.30433	3.77313	8.62468	5.32316	4.63796	1.68284	4.54651	1.37642	1.22227	1.21127	3.84963	0.904559	2.2755
LIPID-P-0378	LPC(0:0/18:2)	GP	LPC	18	2	520.340317	519.332491	[M+H]+	C26H50NO7P	6.25519	3.96926	5.94261	3.57815	7.77808	4.72809	4.37247	1.7078	4.10098	1.34995	1.28522	1.1709	3.44469	0.8993	2.12613
LIPID-P-0380	LPC(0:0/20:2)	GP	LPC	20	2	548.371617	547.363791	[M+H]+	C28H54NO7P	0.733717	0.518754	0.762497	0.583188	1.1544	0.883764	0.862305	0.158946	0.577066	0.130006	0.0498709	0.116494	0.351976	0.0531012	0.421937
LIPID-P-0384	LPC(20:3)	GP	LPC	20	3	546.355967	545.348141	[M+H]+	C28H52NO7P	5.02706	3.70019	6.62015	4.3329	10.3347	6.07836	6.71373	1.15362	5.10683	0.767156	0.488059	0.418683	1.15421	0.28938	0.878413
LIPID-P-0385	LPC(18:4)	GP	LPC	18	4	516.309017	515.301191	[M+H]+	C26H46NO7P	1.3064	0.584415	0.748597	0.500922	1.22853	0.740745	1.34941	0.257155	0.846852	0.166514	0.122839	0.074616	0.178464	0.0402848	0.137842
LIPID-P-0387	LPC(0:0/22:4)	GP	LPC	22	4	572.371617	571.363791	[M+H]+	C30H54NO7P	0.102673	0.145377	0.14213	0.164075	0.147862	0.155935	0.367199	0.0659266	0.0744102	0.055855	0.0353207	0.036092	0.0827393	0.0150435	0.0302938
LIPID-P-0391	LPC(22:5/0:0)	GP	LPC	22	5	570.363792	569.348141	[M+H]+	C30H52NO7P	0.474503	0.408763	0.815782	0.563282	0.980335	0.711685	1.0692	0.180111	0.477252	0.0922797	0.129397	0.1256	0.416849	0.0622679	0.350998
LIPID-P-0371	LPC(18:1/0:0)	GP	LPC	18	1	522.355967	521.348141	[M+H]+	C26H52NO7P	1.99525	1.25967	1.67558	0.909913	2.45403	2.67191	2.44764	0.616594	2.08539	0.531446	0.260674	0.237115	1.07173	0.186365	0.487358
LIPID-P-0370	LPC(0:0/18:1)	GP	LPC	18	1	522.355967	521.348141	[M+H]+	C26H52NO7P	1.96487	1.16712	1.75858	0.915203	2.32655	2.50356	2.38237	0.596543	1.88063	0.526663	0.293851	0.254848	1.12981	0.204844	0.475861
LIPID-P-0368	LPC(16:1)	GP	LPC	16	1	494.324667	493.316841	[M+H]+	C24H48NO7P	14.7588	9.14631	13.646	12.5144	19.4009	30.4726	56.6143	11.1945	22.894	8.90082	6.27858	5.84885	13.9378	5.54513	8.60821
LIPID-P-0362	LPC(20:0/0:0)	GP	LPC	20	0	552.402917	551.395091	[M+H]+	C28H58NO7P	2.68333	1.34858	2.0355	1.11902	2.764	1.22341	1.04699	0.742263	2.31956	0.60704	0.590383	0.43565	0.681217	0.421573	0.510159
LIPID-P-0361	LPC(0:0/20:0)	GP	LPC	20	0	552.402917	551.395091	[M+H]+	C28H58NO7P	0.152645	0.103319	0.137712	0.0749741	0.193255	0.16829	0.145543	0.0470807	0.0957461	0.0382211	0.0241166	0.0223988	0.0915735	0.0217208	0.028072
LIPID-P-0360	LPC(19:0/0:0)	GP	LPC	19	0	538.387627	537.379441	[M+H]+	C27H56NO7P	0.375304	0.237952	0.303178	0.174492	0.421034	0.216071	0.195666	0.102825	0.288824	0.0870982	0.11019	0.0882577	0.168152	0.08979	0.1252
LIPID-P-0383	LPC(18:3)	GP	LPC	18	3	518.324667	517.316841	[M+H]+	C26H48NO7P	587.917	358.142	511.14	319.156	632.481	458.58	566.701	215.88	427.756	138.689	131.681	105.072	258.789	102.678	158.717
LIPID-P-0395	LPC(O-18:0)	GP	LPC-O	18	0	510.392325	509.384526	[M+H]+	C26H56NO6P	0.212264	0.19441	0.216932	0.277047	0.294265	0.126285	0.12914	0.0719995	0.169532	0.0617908	0.027939	0.0260385	0.100071	0.031311	0.0314519
LIPID-P-0396	LPC(O-20:0)	GP	LPC-O	20	0	538.423625	537.415826	[M+H]+	C28H60NO6P	0.0464595	0.0326477	0.054009	0.0807078	0.0711809	0.0682966	0.0605539	0.0355521	0.0456595	0.0221321	0.00333306	0.00429306	0.0254694	0.0041415	0.00410147
LIPID-P-0413	LPE(22:0)	GP	LPE	22	0	538.387265	537.379441	[M+H]+	C27H56NO7P	0.27143	0.192375	0.208001	0.225748	0.292917	0.169051	0.15614	0.0787984	0.110531	0.138316	0.0724648	0.0853854	0.0818993	0.0862528	0.0605389
LIPID-P-0417	LPE(0:0/18:1)	GP	LPE	18	1	480.309014	479.301191	[M+H]+	C23H46NO7P	31.8913	15.5986	20.8651	12.7911	35.4043	31.9534	33.2536	7.2356	19.0482	6.03402	3.14693	2.86463	18.3227	1.9172	4.71029
LIPID-P-0434	LPE(20:5)	GP	LPE	20	5	500.277714	499.269891	[M+H]+	C25H42NO7P	0.446166	0.305274	0.320427	0.215058	0.462899	0.483668	0.635482	0.14402	0.356068	0.142249	0.125322	0.0912174	0.305882	0.0824111	0.202724
LIPID-P-0423	LPE(0:0/18:2)	GP	LPE	18	2	478.293364	477.285541	[M+H]+	C23H44NO7P	37.7841	21.299	28.2572	17.314	44.7379	26.8473	23.6029	6.83803	19.4367	5.81403	4.26664	4.03536	14.7415	2.89996	8.19119
LIPID-P-0424	LPE(18:2/0:0)	GP	LPE	18	2	478.293364	477.285541	[M+H]+	C23H44NO7P	51.6924	27.3004	37.518	23.4889	56.895	36.5422	29.877	8.88026	25.1592	7.78447	6.29149	5.5892	23.7072	4.56744	11.6919
LIPID-P-0428	LPE(18:3)	GP	LPE	18	3	476.277714	475.269891	[M+H]+	C23H42NO7P	54.4748	28.3568	41.1428	23.3174	61.497	42.5763	52.064	14.4409	31.6847	10.9491	7.34508	7.11288	20.3825	5.07757	9.79703
LIPID-P-0429	LPE(0:0/20:3)	GP	LPE	20	3	504.309014	503.301191	[M+H]+	C25H46NO7P	0.0909315	0.0558396	0.0798772	0.0737971	0.146145	0.108786	0.124447	0.0215113	0.0483793	0.0196241	0.0201575	0.0137686	0.0315997	0.00558091	0.017203
LIPID-N-0662	LPG(18:3)	GP	LPG	18	3	505.256647	506.264472	[M-H]-	C24H43O9P	0.66879	0.365968	0.498708	0.313879	0.742762	0.524195	0.702485	0.199098	0.403965	0.174948	0.130913	0.118571	0.462431	0.0953572	0.128629
LIPID-N-0169	LPG(16:1)	GP	LPG	16	1	481.25803	482.264472	[M-H]-	C22H43O9P	0.00482499	0.00267291	0.00432838	0.00262786	0.00420599	0.00693255	0.0185157	0.00402969	0.00872313	0.0187301	0.00159781	0.00260113	0.0781391	0.00234906	0.00253848
LIPID-N-0171	LPG(18:2)	GP	LPG	18	2	507.272298	508.280122	[M-H]-	C24H45O9P	0.271544	0.18246	0.210393	0.150086	0.325734	0.20543	0.190903	0.0713547	0.142371	0.0621749	0.0559622	0.0449005	0.208459	0.042258	0.0662762
LIPID-N-0682	LPI(18:3)	GP	LPI	18	3	593.272692	594.280517	[M-H]-	C27H47O12P	9.03399	5.71424	6.77066	5.15586	9.2336	6.43804	8.64915	2.51998	6.44956	2.72909	1.58775	2.05024	4.00199	1.6339	1.99423
LIPID-N-0679	LPI(14:0)	GP	LPI	14	0	543.257042	544.264867	[M-H]-	C23H45O12P	0.00552459	0.00332785	0.00441369	0.00450102	0.00471345	0.00379852	0.00397481	0.00298299	0.00269179	0.00229967	0.00857629	0.00658513	0.00898382	0.0053462	0.00307878
LIPID-N-0180	LPI(20:3)	GP	LPI	20	3	621.303993	622.311817	[M-H]-	C29H51O12P	0.129661	0.103719	0.108363	0.107034	0.172459	0.124138	0.105179	0.0457758	0.142472	0.0453571	0.054688	0.049289	0.0611284	0.0475793	0.0402743
LIPID-N-0179	LPI(18:2)	GP	LPI	18	2	595.288343	596.296167	[M-H]-	C27H49O12P	2.40662	1.45252	1.91349	1.27065	3.03768	1.59323	1.53973	0.415687	1.30353	0.501472	0.412589	0.518644	1.38582	0.474018	0.631742
LIPID-N-0192	LPS(18:1)	GP	LPS	18	1	522.283196	523.291021	[M-H]-	C24H46NO9P	0.429002	0.320993	0.381143	0.246911	0.493701	0.550546	0.698813	0.148434	0.540328	0.180831	0.0803437	0.103743	0.272906	0.081077	0.132955
LIPID-N-0191	LPS(16:1)	GP	LPS	16	1	494.251896	495.259721	[M-H]-	C22H42NO9P	0.010824	0.00678906	0.00684986	0.00713616	0.011858	0.0222351	0.0368409	0.00728603	0.0196056	0.00535143	0.00177593	0.00486115	0.00732232	0.00325994	0.00522326
LIPID-N-0199	LPS(20:5)	GP	LPS	20	5	542.251896	543.259721	[M-H]-	C26H42NO9P	0.0197357	0.0207339	0.0182168	0.0126788	0.0198153	0.0306715	0.0418284	0.0115965	0.0220673	0.0134569	0.00735321	0.00781365	0.0169442	0.00539134	0.0112506
LIPID-N-0672	LPS(18:3)	GP	LPS	18	3	518.251896	519.259721	[M-H]-	C24H42NO9P	0.010592	0.00558179	0.00919684	0.00605935	0.00915251	0.00924931	0.0127851	0.00403425	0.00982166	0.00358347	0.00196689	0.00182674	0.0051479	0.0022716	0.00217064
LIPID-N-0196	LPS(18:2)	GP	LPS	18	2	520.267546	521.275371	[M-H]-	C24H44NO9P	0.794951	0.601472	0.731342	0.428974	1.02502	0.841643	0.761383	0.199989	0.641155	0.232741	0.180603	0.184397	0.570104	0.157306	0.295873
LIPID-P-1774	MGDG(18:3_18:3)	GL	MGDG	36	6	792.562574	774.5282	[M+NH4]+	C45H74O10	37.3158	47.8924	33.2161	22.1631	33.3012	17.9916	22.2217	14.4479	29.3	16.2643	8.91881	11.2905	9.80415	11.5297	10.5449
LIPID-P-1773	MGDG(18:2_18:4)	GL	MGDG	36	6	792.562574	774.5282	[M+NH4]+	C45H74O10	11.3753	17.721	9.74133	5.43859	11.4108	6.40599	7.01399	5.22807	8.9501	4.5319	3.01988	2.96564	3.43538	3.26282	3.41594
LIPID-P-1764	MGDG(18:1_18:4)	GL	MGDG	36	5	794.578224	776.54385	[M+NH4]+	C45H76O10	2.11202	1.65418	3.02891	1.96992	2.29442	1.51588	1.13261	0.776544	1.5876	0.451203	0.411019	1.70553	1.19529	2.04457	1.21656
LIPID-P-1752	MGDG(18:2_18:2)	GL	MGDG	36	4	796.593874	778.5595	[M+NH4]+	C45H78O10	7.78938	9.21372	6.76301	5.06399	7.30569	3.94146	2.60738	2.4854	4.97312	2.79361	2.25704	5.02394	5.0222	5.25084	4.91172
LIPID-P-1751	MGDG(18:1_18:3)	GL	MGDG	36	4	796.593874	778.5595	[M+NH4]+	C45H78O10	28.1325	33.6301	25.8745	16.2743	25.0662	20.7616	22.0937	13.3253	30.4181	12.6506	7.59685	10.2597	12.5043	13.8761	11.9732
LIPID-P-1737	MGDG(16:0_18:3)	GL	MGDG	34	3	770.578224	752.54385	[M+NH4]+	C43H76O10	6.14023	10.5089	4.16333	4.73442	6.28717	2.6339	4.66365	2.82204	5.52254	3.35998	1.24056	3.71518	3.73414	3.06352	2.15013
LIPID-P-1731	MGDG(18:1_18:1)	GL	MGDG	36	2	800.625174	782.5908	[M+NH4]+	C45H82O10	3.24591	3.96698	2.53077	2.30291	2.6392	2.69016	2.52291	1.27171	3.58334	1.061	0.767571	1.20925	1.40272	1.75934	1.1555
LIPID-P-1728	MGDG(16:0_18:2)	GL	MGDG	34	2	772.593874	754.5595	[M+NH4]+	C43H78O10	2.31608	2.8575	1.98213	1.35522	1.7067	0.350556	0.847059	0.7415	1.40071	0.824554	0.382615	1.05888	1.47168	1.30816	1.28485
LIPID-P-1765	MGDG(18:2_18:3)	GL	MGDG	36	5	794.578224	776.54385	[M+NH4]+	C45H76O10	2.41374	3.01734	1.85443	1.24814	2.51595	0.694036	1.92819	1.43362	3.51552	0.85966	0.47377	1.21198	0.592926	0.814683	0.808559
LIPID-N-1463	PA(17:1_21:1)	GP	PA	38	2	727.5277864	728.5356064	[M-H]-	C41H77O8P	0.895189	0.553227	0.547308	0.487908	0.619793	0.493279	0.359897	0.336247	0.929965	0.333819	0.210098	0.244615	0.256002	0.320925	0.273812
LIPID-N-1462	PA(16:0_20:2)	GP	PA	36	2	699.4964863	700.5043063	[M-H]-	C39H73O8P	1.09209	0.92917	0.874759	0.842311	1.12409	2.74364	2.47753	0.902573	4.30801	1.93156	0.937544	0.942856	0.897355	1.73087	1.90406
LIPID-N-1453	PA(21:0_22:0)	GP	PA	43	0	801.6373369	802.6451569	[M-H]-	C46H91O8P	0.479482	0.680744	0.443252	0.300534	0.412976	0.366207	0.37013	0.277453	0.871088	0.560461	0.137423	0.177846	0.182068	0.235307	0.208934
LIPID-N-0266	PC(16:1_18:3)	GP	PC	34	4	798.528511	753.530856	[M+COOH]-	C42H76NO8P	8.78326	7.41641	6.21569	9.48126	6.70999	23.0769	31.8393	19.0556	15.8884	26.8844	16.1362	17.5018	13.9642	18.3137	17.8449
LIPID-N-0243	PC(18:1_24:1)	GP	PC	42	2	914.685011	869.687356	[M+COOH]-	C50H96NO8P	0.173177	0.174109	0.145381	0.135902	0.206457	0.213798	0.154248	0.138815	0.128543	0.253548	0.0583305	0.0929695	0.0410404	0.0832258	0.0942231
LIPID-N-0221	PC(16:0_20:1)	GP	PC	36	1	832.606761	787.609106	[M+COOH]-	C44H86NO8P	1.87435	0.939849	0.815038	0.991005	0.613075	0.720334	1.13396	0.530879	0.587756	1.11598	0.367551	0.552628	0.336578	0.658003	0.49235
LIPID-N-0225	PC(18:1_22:0)	GP	PC	40	1	888.669361	843.671706	[M+COOH]-	C48H94NO8P	0.868666	0.529167	0.38364	0.464854	0.623191	0.725909	0.488511	0.369918	0.711562	0.643289	0.27952	0.274665	0.205899	0.308421	0.207076
LIPID-N-0228	PC(16:1_16:1)	GP	PC	32	2	774.528511	729.530856	[M+COOH]-	C40H76NO8P	0.155898	0.264761	0.216319	0.83798	0.199199	1.55025	1.27411	1.02415	0.930482	1.15714	0.336026	0.713225	1.21896	0.707737	0.471432
LIPID-N-0231	PC(16:1_18:1)	GP	PC	34	2	802.559811	757.562156	[M+COOH]-	C42H80NO8P	7.65289	6.78369	6.66353	9.07076	8.41307	22.569	27.4256	18.6477	21.1413	24.3254	16.6052	15.3132	12.1977	16.1102	16.5603
LIPID-N-0284	PC(16:0_20:5)	GP	PC	36	5	824.544161	779.546506	[M+COOH]-	C44H78NO8P	2.66538	2.03728	1.55134	3.41719	2.65276	4.18194	5.82322	6.1914	2.35274	6.28564	4.79539	4.14394	9.63085	5.54958	4.8432
LIPID-N-0216	PC(16:0_16:1)	GP	PC	32	1	776.544161	731.546506	[M+COOH]-	C40H78NO8P	3.96506	3.18879	4.04716	9.73911	4.39748	14.4023	16.9435	14.3496	14.2756	18.9412	4.06415	11.1189	13.1715	7.23027	8.68317
LIPID-N-0205	PC(15:0_16:0)	GP	PC	31	0	764.544161	719.546506	[M+COOH]-	C39H78NO8P	8.86241	14.7599	10.4531	13.9748	15.5419	18.8881	18.7675	19.6492	16.3618	16.1366	27.3282	24.6142	27.3974	23.6084	25.5256
LIPID-N-0996	PC(13:0_18:1)	GP	PC	31	1	762.52851	717.5308554	[M+COOH]-	C39H76NO8P	11.0818	9.90674	6.48991	8.59144	9.2113	15.6212	18.4155	14.6266	12.237	18.2126	19.9314	16.2473	20.1272	17.0754	17.1987
LIPID-N-0986	PC(13:0_16:1)	GP	PC	29	1	734.4972099	689.4995553	[M+COOH]-	C37H72NO8P	0.206281	0.162515	0.111829	0.171413	0.246576	0.635632	0.617205	0.659665	0.318559	0.212262	0.694375	0.730374	0.733139	0.396593	0.643224
LIPID-N-0984	PC(13:0_16:0)	GP	PC	29	0	736.5128599	691.5152053	[M+COOH]-	C37H74NO8P	5.64228	7.02427	4.98854	8.56061	8.73641	17.576	15.7277	15.4261	10.0779	14.3096	26.1239	17.7415	21.7083	18.277	16.111
LIPID-P-0545	PC(O-18:0_18:2)	GP	PC-O	36	2	772.622019	771.614191	[M+H]+	C44H86NO7P	4.74436	3.78958	3.84655	3.2728	6.2814	4.46089	3.48575	1.96613	4.16313	1.85628	1.09897	1.34976	2.50042	1.82062	1.77553
LIPID-P-0550	PC(O-18:1_18:2)	GP	PC-O	36	3	770.606325	769.598541	[M+H]+	C44H84NO7P	2.96776	2.66399	3.17794	2.52238	3.7245	3.42311	2.96277	2.2496	4.36702	2.04756	0.808467	0.994719	1.78469	1.12225	1.06253
LIPID-P-0559	PC(O-16:1_20:4)	GP	PC-O	36	5	766.575025	765.567241	[M+H]+	C44H80NO7P	0.058375	0.0556433	0.0616263	0.0800136	0.0567058	0.124405	0.0870598	0.0479952	0.151927	0.163883	0.0406756	0.0274533	0.0633386	0.0540355	0.0537292
LIPID-P-0560	PC(O-18:1_20:4)	GP	PC-O	38	5	794.606325	793.598541	[M+H]+	C46H84NO7P	0.461744	0.453149	0.439046	0.463033	0.272484	0.574532	0.601098	0.448688	0.520863	0.695713	0.171546	0.351682	0.193678	0.437182	0.241199
LIPID-P-0542	PC(O-18:0_24:1)	GP	PC-O	42	1	858.731525	857.723741	[M+H]+	C50H100NO7P	0.0369084	0.0233463	0.0262865	0.0185383	0.0246437	0.0265358	0.0270248	0.00849476	0.0262415	0.0178365	0.00901043	0.00720188	0.00707025	0.0126813	0.0120887
LIPID-N-0331	PE(16:1_16:0)	GP	PE	32	1	688.491732	689.499556	[M-H]-	C37H72NO8P	2.72585	1.69315	2.11309	3.63115	2.23394	6.32759	7.48127	6.8287	6.41395	5.55254	3.41267	4.86469	8.23908	5.18783	3.55657
LIPID-N-0363	PE(18:1_24:1)	GP	PE	42	2	826.632583	827.640406	[M-H]-	C47H90NO8P	0.126216	0.192626	0.121058	0.0974189	0.190572	0.150872	0.125204	0.126533	0.111207	0.109677	0.023408	0.0666777	0.0635293	0.053388	0.0791139
LIPID-N-0333	PE(15:0_18:1)	GP	PE	33	1	702.50867	703.515206	[M-H]-	C38H74NO8P	0.167422	0.172063	0.182004	0.142059	0.116834	0.266017	0.302398	0.371375	0.268317	0.482636	0.242322	0.235872	0.257896	0.279269	0.270479
LIPID-N-0335	PE(16:1_18:0)	GP	PE	34	1	716.523033	717.530856	[M-H]-	C39H76NO8P	0.476728	0.411837	0.383397	0.591936	0.371376	0.904388	1.19776	0.896914	0.815797	0.863085	0.447188	0.711255	0.755678	0.821073	0.485004
LIPID-N-0343	PE(22:0_18:1)	GP	PE	40	1	800.616933	801.624756	[M-H]-	C45H88NO8P	0.102782	0.104354	0.08774	0.0837822	0.129044	0.124419	0.117923	0.0817041	0.11434	0.0898866	0.0403242	0.0401202	0.0652665	0.0620194	0.0509566
LIPID-N-0347	PE(16:1_16:1)	GP	PE	32	2	686.476082	687.483906	[M-H]-	C37H70NO8P	0.0934898	0.0614939	0.108766	0.103245	0.162503	0.302923	0.329218	0.262434	0.249413	0.183609	0.182635	0.251877	0.779729	0.332777	0.141056
LIPID-N-0349	PE(18:1_16:1)	GP	PE	34	2	714.507383	715.515206	[M-H]-	C39H74NO8P	3.81562	3.00601	2.79087	4.63941	2.96704	9.7638	10.8242	7.29275	7.91319	9.26304	4.60387	6.13994	8.76733	8.40504	5.52929
LIPID-N-0346	PE(18:2_14:0)	GP	PE	32	2	686.476082	687.483906	[M-H]-	C37H70NO8P	0.121537	0.109157	0.114239	0.110918	0.143591	0.138213	0.0839182	0.101801	0.112982	0.0960095	0.2493	0.177717	0.677389	0.245754	0.16149
LIPID-N-0345	PE(24:0_18:1)	GP	PE	42	1	828.648233	829.656056	[M-H]-	C47H92NO8P	0.598771	0.58665	0.443309	0.372945	0.661865	0.356925	0.452697	0.271234	0.403895	0.375502	0.163417	0.180605	0.230203	0.165511	0.216363
LIPID-N-1072	PE(18:1_20:2)	GP	PE	38	3	768.5543355	769.5621555	[M-H]-	C43H80NO8P	0.207808	0.173797	0.202154	0.174918	0.224243	0.282974	0.158168	0.237528	0.24976	0.141204	0.455519	0.324577	0.349128	0.489403	0.367442
LIPID-N-1078	PE(18:1_18:3)	GP	PE	36	4	738.5073853	739.5152053	[M-H]-	C41H74NO8P	3.13908	2.68384	2.20015	3.54937	2.509	7.32582	6.68148	6.29299	4.59378	4.31949	5.78913	5.56972	4.12631	5.75137	4.87811
LIPID-N-0369	PE(16:0_20:3)	GP	PE	36	3	740.523033	741.530856	[M-H]-	C41H76NO8P	0.0885948	0.116276	0.0796869	0.0978174	0.170745	0.175341	0.148538	0.181818	0.0797098	0.135305	0.297361	0.237088	0.190733	0.415257	0.156411
LIPID-N-1081	PE(18:2_20:2)	GP	PE	38	4	766.5386855	767.5465055	[M-H]-	C43H78NO8P	0.278091	0.342898	0.308546	0.349699	0.46608	0.308618	0.194589	0.202219	0.232446	0.26915	0.798558	0.62806	0.792808	0.987123	0.964033
LIPID-N-0401	PE(16:0_22:5)	GP	PE	38	5	764.523033	765.530856	[M-H]-	C43H76NO8P	0.078821	0.0815358	0.0539299	0.130501	0.0951551	0.163473	0.13258	0.200216	0.0822896	0.114713	0.266003	0.222443	0.251172	0.212411	0.137986
LIPID-N-0403	PE(18:0_22:5)	GP	PE	40	5	792.554333	793.562156	[M-H]-	C45H80NO8P	0.115623	0.158869	0.090016	0.195673	0.156044	0.209963	0.193733	0.240358	0.128774	0.245915	0.411209	0.260665	0.428323	0.392964	0.292926
LIPID-N-0409	PE(20:5_16:1)	GP	PE	36	6	734.476082	735.483906	[M-H]-	C41H70NO8P	0.0297908	0.0257492	0.0299316	0.0425394	0.0587488	0.138669	0.128144	0.102543	0.12087	0.0527059	0.166413	0.122223	0.176516	0.158641	0.0902607
LIPID-N-0424	PE(20:5_18:2)	GP	PE	38	7	760.491732	761.499556	[M-H]-	C43H72NO8P	0.594702	0.833594	0.788019	0.67457	0.762663	0.991536	0.66656	1.07635	0.700501	0.667574	2.12297	1.48008	2.96117	1.71193	1.67924
LIPID-N-0398	PE(17:0_20:5)	GP	PE	37	5	750.50739	751.515206	[M-H]-	C42H74NO8P	0.0883277	0.080043	0.0949676	0.1365	0.130166	0.239545	0.15289	0.147413	0.149138	0.178494	0.372721	0.297247	0.280058	0.331047	0.337209
LIPID-N-0397	PE(16:0_20:5)	GP	PE	36	5	736.491732	737.499556	[M-H]-	C41H72NO8P	1.55452	1.16371	1.43831	2.10287	1.95364	5.05494	3.39319	4.60937	2.85853	2.80415	6.25757	4.86649	5.73569	5.42949	4.71632
LIPID-N-0383	PE(16:0_20:4)	GP	PE	36	4	738.507383	739.515206	[M-H]-	C41H74NO8P	0.129298	0.086058	0.0787345	0.135071	0.227543	0.180257	0.199827	0.232521	0.129941	0.17866	0.366023	0.268065	0.399151	0.268098	0.280066
LIPID-N-0381	PE(18:3_16:1)	GP	PE	34	4	710.476082	711.483906	[M-H]-	C39H70NO8P	3.06847	2.81366	2.92381	3.18381	2.42115	7.70774	7.49712	7.04643	6.40519	7.39769	5.21036	5.17191	6.10255	8.50178	5.43675
LIPID-N-1071	PE(18:1_19:2)	GP	PE	37	3	754.5386855	755.5465055	[M-H]-	C42H78NO8P	0.16953	0.251849	0.196217	0.233832	0.193986	0	0	0	0	0	0	0	0	0	0
LIPID-N-0787	PE(O-24:1_18:2)	GP	PE-O	42	3	810.637666	811.645491	[M-H]-	C47H90NO7P	0	0	0	0	0	0.0515733	0.0342525	0.0152184	0.0620793	0.0160509	0	0	0	0	0
LIPID-N-0750	PE(O-16:1_18:1)	GP	PE-O	34	2	700.528116	701.535941	[M-H]-	C39H76NO7P	0.15673	0.0985886	0.113083	0.111406	0.113289	0.0756343	0.0706293	0.0785855	0.0841118	0.0675792	0.0284512	0.0299976	0.0475979	0.0353787	0.0349759
LIPID-N-0738	PE(O-18:0_18:1)	GP	PE-O	36	1	730.575066	731.582891	[M-H]-	C41H82NO7P	0.304145	0.28715	0.371251	0.415714	0.413682	0.282345	0.315607	0.303185	0.293389	0.413892	0.0964359	0.137572	0.240404	0.14039	0.211479
LIPID-N-0751	PE(O-17:1_18:1)	GP	PE-O	35	2	714.543766	715.551591	[M-H]-	C40H78NO7P	0.172372	0.0963243	0.121751	0.134688	0.169502	0.0391317	0.0340046	0.0381857	0.0624952	0.0299423	0.0330672	0.0233649	0.0409404	0.0369551	0.0312839
LIPID-N-0753	PE(O-18:1_18:1)	GP	PE-O	36	2	728.559416	729.567241	[M-H]-	C41H80NO7P	6.90945	4.56879	5.29934	5.25614	7.21019	3.83783	3.34147	3.57769	5.27852	3.20905	2.17765	1.9994	3.73095	2.37525	2.4622
LIPID-N-0770	PE(O-17:1_18:2)	GP	PE-O	35	3	712.528116	713.535941	[M-H]-	C40H76NO7P	0.120944	0.0742387	0.113598	0.121276	0.118135	0.0527719	0.0495046	0.0456251	0.0586316	0.0396409	0.03492	0.0402187	0.0422702	0.0516636	0.0316405
LIPID-N-0774	PE(O-18:2_18:1)	GP	PE-O	36	3	726.543766	727.551591	[M-H]-	C41H78NO7P	0.0583031	0.0383866	0.0510372	0.0487249	0.0670845	0.0810917	0.0626218	0.0573646	0.0785831	0.0571065	0.020467	0.034716	0.0379432	0.0223239	0.025705
LIPID-N-0791	PE(O-18:2_18:2)	GP	PE-O	36	4	724.528116	725.535941	[M-H]-	C41H76NO7P	0.047218	0.0339871	0.0512568	0.0537434	0.0330058	0.157577	0.0775873	0.0920873	0.128609	0.0684119	0.038109	0.0412477	0.0220783	0.0429811	0.0322074
LIPID-P-1354	PE(P-18:3_18:1)	GP	PE-P	36	4	724.528116	723.520291	[M+H]+	C41H74NO7P	1.36341	1.22727	1.15547	1.3839	0.976734	1.11166	0.675588	0.389588	2.07521	1.57463	0.427535	0.244338	0.655748	0.380993	0.419683
LIPID-P-1317	PE(P-17:0_18:1)	GP	PE-P	35	1	716.559416	715.551591	[M+H]+	C40H78NO7P	0.188358	0.134431	0.146314	0.126701	0.244957	0.0641015	0.0507642	0.0571065	0.100584	0.063094	0.0411984	0.0310142	0.0652148	0.0360131	0.0449364
LIPID-P-0647	PE(P-18:1_18:2)	GP	PE-P	36	3	726.543766	725.535941	[M+H]+	C41H76NO7P	0.070827	0.0722674	0.058476	0.0857686	0.052484	0.0910699	0.137386	0.086855	0.0888641	0.0676723	0.045804	0.0134319	0.0617165	0.028948	0.0320683
LIPID-P-0636	PE(P-16:0_18:1)	GP	PE-P	34	1	702.543766	701.535941	[M+H]+	C39H76NO7P	0.21397	0.114155	0.181143	0.167998	0.258743	0.135923	0.160654	0.0967985	0.117104	0.141594	0.0545639	0.0422694	0.078501	0.044401	0.125106
LIPID-P-0645	PE(P-16:0_18:3)	GP	PE-P	34	3	698.512466	697.504641	[M+H]+	C39H72NO7P	0.748657	0.605329	0.617691	0.707767	0.742631	0.395979	0.465731	0.432587	0.533492	0.437274	0.20291	0.207421	0.201658	0.17729	0.194271
LIPID-N-1174	PG(16:1_18:2)	GP	PG	34	3	743.4863155	744.4941355	[M-H]-	C40H73O10P	0.107028	0.0829663	0.0948211	0.164688	0.0690259	0.206287	0.309138	0.202588	0.315496	0.290664	0.155667	0.115762	0.158323	0.208835	0.167743
LIPID-N-1115	PG(16:0_20:0)	GP	PG	36	0	777.5645659	778.5723859	[M-H]-	C42H83O10P	0.0196628	0.0235722	0.024403	0.111394	0.0224489	0.0892114	0.143774	0.0696972	0.120709	0.0857144	0.027368	0.0420686	0.0542438	0.0658337	0.0481476
LIPID-N-1141	PG(22:0_16:1)	GP	PG	38	1	803.5802159	804.5880359	[M-H]-	C44H85O10P	0.0376699	0.0283272	0.0594034	0.0620484	0.0376267	0.141641	0.157812	0.0936107	0.1131	0.0951399	0.0744447	0.0969572	0.071537	0.068278	0.0848559
LIPID-N-0544	PI(18:0_22:5)	GP	PI	40	5	911.572784	912.572782	[M-H]-	C49H85O13P	0.070382	0.106377	0.0566612	0.104268	0.107482	0.182895	0.136338	0.203574	0.106962	0.163351	0.237822	0.117952	0.25321	0.203307	0.17079
LIPID-N-0521	PI(18:2_18:2)	GP	PI	36	4	857.525834	858.525832	[M-H]-	C45H79O13P	0.31022	0.294642	0.234066	0.264832	0.337637	0.189591	0.139908	0.101207	0.153514	0.122697	0.218534	0.235281	0.392966	0.272989	0.37864
LIPID-N-0513	PI(18:3_20:0)	GP	PI	38	3	887.572784	888.572782	[M-H]-	C47H85O13P	1.00121	0.713312	0.760371	0.616726	0.73331	0.599787	0.673035	0.367391	0.688816	0.394921	0.254904	0.362683	0.293341	0.527295	0.397004
LIPID-N-0549	PI(18:1_20:5)	GP	PI	38	6	881.525834	882.525832	[M-H]-	C47H79O13P	1.02183	1.03397	0.892185	1.22864	0.803849	1.93053	1.42898	1.98568	1.62184	1.45198	2.17511	1.92114	2.48448	2.41298	1.94613
LIPID-N-0488	PI(16:1_17:1)	GP	PI	33	2	819.502358	820.510182	[M-H]-	C42H77O13P	0.172152	0.145491	0.18288	0.0852565	0.259152	0.151623	0.127549	0.0930963	0.157741	0.0690868	0.0404454	0.0438562	0.0889059	0.081594	0.0434249
LIPID-N-0491	PI(16:1_18:1)	GP	PI	34	2	833.525834	834.525832	[M-H]-	C43H79O13P	0.222108	0.107649	0.0915072	0.187991	0.116485	0.512886	0.287317	0.295294	0.350199	0.248401	0.274803	0.215728	0.233245	0.304232	0.217633
LIPID-N-0475	PI(16:0_16:1)	GP	PI	32	1	807.510184	808.510182	[M-H]-	C41H77O13P	0.14733	0.0481598	0.0707949	0.180489	0.0537085	0.257713	0.301979	0.22545	0.249029	0.245602	0.0499806	0.15243	0.145573	0.201411	0.155036
LIPID-N-1402	PI(13:1_18:1)	GP	PI	31	2	791.4710594	792.4788794	[M-H]-	C40H73O13P	0.740519	0.681501	0.510971	0.659394	0.397249	0.242697	0.449774	0.242316	0.10763	0.24558	0.456276	0.289574	0.258408	0.42212	0.363188
LIPID-N-0576	PS(18:0_17:2)	GP	PS	35	2	772.512861	773.520686	[M-H]-	C41H76NO10P	4.8237	2.76148	5.75715	2.93553	3.92474	3.64199	5.39084	4.13536	5.4846	2.23935	1.22357	1.72896	1.50083	2.85126	1.67609
LIPID-N-0568	PS(18:0_16:1)	GP	PS	34	1	760.512861	761.520686	[M-H]-	C40H76NO10P	2.18951	0.812589	2.48536	2.88999	0.799151	4.33115	5.43433	5.96036	5.2421	4.31606	1.87688	5.31362	3.77868	5.02796	3.54841
LIPID-N-0567	PS(16:0_18:1)	GP	PS	34	1	760.512861	761.520686	[M-H]-	C40H76NO10P	13.0631	14.0438	16.367	21.0181	14.9433	40.9317	32.0975	27.8248	36.2067	25.1511	22.1533	21.0177	24.0602	30.5379	29.205
LIPID-N-1356	PS(18:2_20:5)	GP	PS	38	7	804.4815645	817.5832849	[M-H]-	C44H84NO10P	16.6773	22.7375	22.6157	22.2336	23.4904	60.1264	62.2677	66.6645	90.9271	26.8361	60.7819	55.6179	42.8869	68.3872	37.3125
LIPID-N-1333	PS(19:0_20:5)	GP	PS	39	5	822.5285147	823.5363347	[M-H]-	C45H78NO10P	0	0	0	1.83844	0	3.63729	3.09309	4.08601	5.70304	1.71255	1.86335	2.16088	2.41849	3.20241	2.87409
LIPID-N-1337	PS(21:0_20:5)	GP	PS	41	5	850.5598148	851.5676348	[M-H]-	C47H82NO10P	15.1371	9.99374	13.2353	15.6056	7.3227	20.5796	19.901	30.1324	41.5442	15.33	18.0636	18.041	19.3166	19.834	13.5042
LIPID-N-1318	PS(16:1_18:3)	GP	PS	34	4	754.4659145	755.4737345	[M-H]-	C40H70NO10P	0.889397	2.63745	2.94672	2.48375	2.87873	4.73745	7.09365	5.37549	8.97979	3.29605	3.72395	5.12459	8.50721	8.56841	2.94077
LIPID-P-0734	SM(d18:0/22:0)	SP	SM	40	0	789.684952	788.677125	[M+H]+	C45H93N2O6P	1.04187	0.722565	0.707848	0.396939	1.08478	0.364763	0.368625	0.247978	0.443453	0.295854	0.136226	0.204642	0.355404	0.174108	0.229873
LIPID-P-2351	TG(18:1_20:2_18:3)	TG	TG	56	6	924.8	906.76764	[M+NH4]+	C59H102O6	0.0531994	0.0955057	0.0761504	0.135808	0.0554315	0.15604	0.297053	0.183097	0.131024	0.199655	0.304088	0.137822	0.225888	0.253436	0.143275
LIPID-P-2367	TG(18:1_18:2_19:2)	TG	TG	55	5	912.81	894.76764	[M+NH4]+	C58H102O6	0.714424	0.893003	0.671298	0.561102	0.8934	0.236741	0.220308	0.232295	0.2608	0.220728	0.296448	0.19304	0.150774	0.299011	0.224764
LIPID-P-0842	TG(16:0_16:0_18:1)	GL	TG	50	1	850.786366	832.75199	[M+NH4]+	C53H100O6	962.579	862.317	936.328	1233.71	1119.95	1040.94	1746.3	984.889	1265.27	1570.43	119.445	652.282	682.224	635.843	749.716
LIPID-P-0838	TG(14:0_16:0_18:1)	GL	TG	48	1	822.755064	804.72069	[M+NH4]+	C51H96O6	69.2552	57.9335	63.7371	74.6337	74.6099	61.8629	88.6578	58.8065	67.5383	84.3275	10.3882	33.0022	40.5824	34.5521	41.5091
LIPID-P-0837	TG(16:0_16:0_16:1)	GL	TG	48	1	822.755064	804.72069	[M+NH4]+	C51H96O6	93.0177	81.7418	87.2782	154.33	100.846	139.15	269.5	163.265	169.678	273.982	11.5425	89.1527	64.3777	78.3941	87.1845
LIPID-P-2370	TG(18:1_18:3_20:5)	TG	TG	56	9	918.74	900.72069	[M+NH4]+	C59H96O6	0.694679	0.838541	0.896239	0.888382	0.706628	1.82771	1.9922	2.0093	1.51377	1.89142	2.60208	1.72966	1.3992	1.86073	1.68054
LIPID-P-2310	TG(16:0_16:2_20:5)	TG	TG	52	7	866.73	848.68939	[M+NH4]+	C55H92O6	3.59426	3.68268	3.37787	3.41026	3.97756	1.99796	1.74254	1.48847	1.72984	1.45341	0.855547	0.842916	0.587852	0.800991	0.768133
LIPID-P-2309	TG(16:0_16:2_18:3)	TG	TG	50	5	842.73	824.68939	[M+NH4]+	C53H92O6	144.831	138.587	150.988	165.356	148.049	206.172	216.82	136.867	187.526	252.199	54.3129	114.447	92.8663	107.732	87.2921
LIPID-P-0833	TG(12:0_16:0_18:1)	GL	TG	46	1	794.723766	776.68939	[M+NH4]+	C49H92O6	55.6772	53.924	64.1445	66.8323	47.7963	69.902	97.2381	84.5397	84.2919	111.951	14.0902	40.0044	50.0227	35.2361	53.7651
LIPID-P-0788	TG(16:0_16:0_16:0)	GL	TG	48	0	824.770716	806.73634	[M+NH4]+	C51H98O6	18.5979	14.8511	15.7334	22.8118	27.3433	9.86012	26.3722	14.6868	12.5631	24.1226	4.30801	8.25815	9.4766	7.13469	8.92078
LIPID-P-0828	TG(10:0_16:0_18:1)	GL	TG	44	1	766.692466	748.65809	[M+NH4]+	C47H88O6	0.366512	0.459236	0.569129	0.587987	0.419523	1.19317	1.9683	1.21945	1.16845	1.67895	0.261652	0.458362	0.682321	0.398779	0.57567
LIPID-P-0834	TG(14:0_16:0_16:1)	GL	TG	46	1	794.723766	776.68939	[M+NH4]+	C49H92O6	11.1958	10.4784	10.4641	13.7763	9.2269	11.0193	21.5544	15.5338	13.1335	22.1685	4.11096	7.59329	8.02251	6.81127	7.90838
LIPID-P-2300	TG(14:0_17:2_18:2)	TG	TG	49	4	830.73	812.68939	[M+NH4]+	C52H92O6	1.14937	1.0932	1.45071	1.73176	0.789919	3.09838	2.40797	1.52223	2.16717	2.88293	0.32015	1.44847	1.43856	1.59657	1.22488
LIPID-P-2302	TG(15:1_17:1_17:1)	TG	TG	49	3	832.74	814.70504	[M+NH4]+	C52H94O6	24.6904	30.5314	30.9669	29.2649	27.226	37.3406	44.8789	29.4547	33.8513	42.5208	6.45181	16.6266	15.7578	17.9854	17.0284
LIPID-P-1147	TG(17:1_18:1_20:4)	GL	TG	55	6	910.78217	892.75199	[M+NH4]+	C58H100O6	2.80963	3.15193	2.94919	1.99295	2.34671	0.877873	0.853167	0.891035	0.824931	0.726214	0.853074	0.838094	0.585826	0.898628	0.671062
LIPID-P-1202	TG(16:1_16:1_24:6)	GL	TG	56	8	920.76624	902.73634	[M+NH4]+	C59H98O6	0.040336	0.045582	0.060901	0.0712662	0.0377098	0.124502	0.164254	0.123779	0.122977	0.111531	0.0962919	0.0973797	0.0848344	0.145352	0.0723574
LIPID-P-1014	TG(23:0_18:1_18:2)	GL	TG	59	3	972.89142	954.86154	[M+NH4]+	C62H114O6	0.0636265	0.0685542	0.0817095	0.0660797	0.063625	0.0405816	0.027296	0.0319511	0.0260551	0.044969	0.0241127	0.0162391	0.0230134	0.0264944	0.0331409
LIPID-P-1017	TG(18:1_18:1_24:1)	GL	TG	60	3	986.9054	968.87719	[M+NH4]+	C63H116O6	0.0671956	0.0479661	0.0568794	0.0591846	0.041065	0.146341	0.13727	0.0987509	0.121573	0.175603	0.108827	0.0696763	0.0529816	0.136575	0.0824893
LIPID-P-1027	TG(14:1_16:1_16:2)	GL	TG	46	4	788.67291	770.64244	[M+NH4]+	C49H86O6	3.20384	2.66001	2.82185	2.90897	2.15136	3.09862	4.11653	3.80875	3.47287	4.38347	0.840701	1.38102	1.7637	1.25488	1.52207
LIPID-P-1029	TG(16:1_16:1_16:2)	GL	TG	48	4	816.70532	798.67374	[M+NH4]+	C51H90O6	1.07679	1.22243	1.24291	1.22698	0.955316	1.31948	1.61485	1.112	1.36043	1.87253	0.385622	0.565048	0.414097	0.668055	0.595751
LIPID-P-1030	TG(14:1_16:1_18:2)	GL	TG	48	4	816.70752	798.67374	[M+NH4]+	C51H90O6	20.1705	15.4064	20.6622	21.5573	14.2565	24.6258	26.9974	20.1204	26.251	40.5443	6.26031	14.2504	14.1537	13.2317	12.1601
LIPID-P-1031	TG(12:0_18:2_18:2)	GL	TG	48	4	816.708116	798.67374	[M+NH4]+	C51H90O6	11.0317	9.51477	10.7443	9.98443	7.81179	13.2447	11.9322	10.4288	10.748	12.6355	5.16314	4.08263	5.28944	5.27327	4.25755
LIPID-P-1033	TG(14:0_16:1_18:3)	GL	TG	48	4	816.708116	798.67374	[M+NH4]+	C51H90O6	74.786	58.916	60.3972	70.1828	41.3374	67.7209	78.6592	53.7569	55.1436	82.0656	10.4554	31.8228	22.6459	28.7927	21.1346
LIPID-P-1036	TG(14:0_18:2_18:2)	GL	TG	50	4	844.74042	826.70504	[M+NH4]+	C53H94O6	202.36	202.192	174.39	139.756	171.827	128.828	111.78	98.4097	105.955	97.9237	85.0087	69.575	73.8384	84.7216	69.7508
LIPID-P-1224	TG(16:1_20:4_20:5)	GL	TG	56	10	916.739416	898.70504	[M+NH4]+	C59H94O6	0.247919	0.358064	0.277212	0.273578	0.324138	0.38195	0.481935	0.520212	0.479309	0.480042	0.813373	0.513546	0.56243	0.842735	0.685877
LIPID-P-1213	TG(16:0_18:4_20:5)	GL	TG	54	9	890.7179	872.68939	[M+NH4]+	C57H92O6	0.857855	0.848591	1.38415	1.24328	0.542374	1.89083	3.8422	3.57467	2.02049	2.65098	2.02746	3.40934	1.29909	3.46425	2.67747
LIPID-P-1032	TG(12:0_18:1_18:3)	GL	TG	48	4	816.708116	798.67374	[M+NH4]+	C51H90O6	15.2985	15.2961	17.0066	16.1599	13.752	19.3013	19.8314	17.8166	16.5101	19.0509	6.9057	6.27141	7.00407	7.32758	5.23771
LIPID-P-1087	TG(14:0_18:2_18:3)	GL	TG	50	5	842.723766	824.68939	[M+NH4]+	C53H92O6	100.453	94.6685	103.886	85.8581	107.718	45.0143	43.3639	38.8556	43.6425	49.0947	28.3227	30.6153	38.5829	41.7564	38.9019
LIPID-P-1086	TG(16:1_16:1_18:3)	GL	TG	50	5	842.71686	824.68939	[M+NH4]+	C53H92O6	46.2211	37.6559	43.2449	70.7116	28.904	166.656	160.894	108.637	138.088	193.352	22.075	79.4234	47.3518	67.6454	47.9158
LIPID-P-1085	TG(15:0_16:1_18:4)	GL	TG	49	5	828.70502	810.67374	[M+NH4]+	C52H90O6	47.4041	41.7329	46.1398	55.9369	34.5249	84.9519	97.6022	64.8539	77.0873	105.28	12.8561	41.2821	24.2997	35.6286	26.582
LIPID-P-1083	TG(14:1_16:1_18:3)	GL	TG	48	5	814.692466	796.65809	[M+NH4]+	C51H88O6	1.02919	0.997787	0.957575	1.6976	0.764597	3.70114	3.50746	2.29805	3.39249	4.54769	0.43615	0.980145	1.52313	1.00036	0.768397
LIPID-P-1081	TG(16:0_16:2_16:3)	GL	TG	48	5	814.692466	796.65809	[M+NH4]+	C51H88O6	0.43644	0.413257	0.439153	0.493112	0.347396	0.516168	0.571832	0.324791	0.419944	0.810464	0.134708	0.218326	0.516315	0.195232	0.163456
LIPID-P-1088	TG(14:1_18:2_18:2)	GL	TG	50	5	842.72583	824.68939	[M+NH4]+	C53H92O6	6.77695	6.01844	7.6971	6.97911	5.66318	12.4906	10.7033	8.73854	12.0017	15.1655	6.14768	4.7606	5.94611	5.31142	4.74414
LIPID-P-1053	TG(18:1_18:1_18:2)	GL	TG	54	4	900.802016	882.76764	[M+NH4]+	C57H102O6	24.6952	27.8585	27.1418	19.7962	25.723	14.9887	10.3151	10.1858	13.96	10.9784	22.8271	14.7557	9.92276	17.7894	15.7425
LIPID-P-1050	TG(15:0_19:2_19:2)	GL	TG	53	4	886.78705	868.75199	[M+NH4]+	C56H100O6	0.193244	0.217616	0.193632	0.172781	0.217741	0.0932098	0.0770411	0.0730086	0.0671655	0.0766911	0.0797672	0.0655152	0.0576235	0.0827844	0.0825439
LIPID-P-1058	TG(17:0_19:2_19:2)	GL	TG	55	4	914.81628	896.78329	[M+NH4]+	C58H104O6	0.223869	0.253823	0.296251	0.181996	0.25766	0.0904256	0.0755038	0.0729499	0.0686839	0.076606	0.0615067	0.0664962	0.0531259	0.0573941	0.0495251
LIPID-P-1131	TG(14:0_16:1_20:5)	GL	TG	50	6	840.70697	822.67374	[M+NH4]+	C53H90O6	223.748	220.678	206.282	195.338	231.338	89.9799	89.9491	71.8257	90.3028	83.3576	58.1689	55.4845	61.6485	64.481	57.4215
LIPID-P-1128	TG(16:0_18:2_16:4)	GL	TG	50	6	840.70734	822.67374	[M+NH4]+	C53H90O6	46.8273	48.3544	51.4069	46.5806	50.2908	35.8206	40.3398	31.3249	34.3525	37.905	21.938	22.7055	23.3264	22.8266	22.0852
LIPID-P-1127	TG(14:1_18:2_18:3)	GL	TG	50	6	840.70367	822.67374	[M+NH4]+	C53H90O6	20.2971	18.6603	19.1548	19.0329	19.9487	13.8312	14.179	11.47	13.4009	18.4494	6.249	9.51391	9.83043	10.3303	10.0803
LIPID-P-1113	TG(18:0_18:3_20:2)	GL	TG	56	5	926.817666	908.78329	[M+NH4]+	C59H104O6	0.215389	0.197172	0.258619	0.181296	0.19259	0.236662	0.191522	0.267392	0.234828	0.244566	0.499372	0.427455	0.272405	0.563216	0.409519
LIPID-P-1100	TG(16:0_17:1_20:4)	GL	TG	53	5	884.77124	866.73634	[M+NH4]+	C56H98O6	2.13843	2.10273	2.01807	1.97006	2.04873	0.628384	0.623942	0.581713	0.646805	0.546017	0.407979	0.279647	0.433588	0.410767	0.355669
LIPID-P-0872	TG(18:0_20:1_22:0)	GL	TG	60	1	990.942864	972.90849	[M+NH4]+	C63H120O6	0.0190896	0.0158889	0.0350441	0.0361324	0.0198249	0.0377002	0.0493306	0.0469615	0.0364024	0.0537529	0.0127363	0.0209899	0.0260099	0.0160986	0.0210812
LIPID-P-0885	TG(10:0_16:0_18:2)	GL	TG	44	2	764.672	746.64244	[M+NH4]+	C47H86O6	0.368426	0.450636	0.491818	0.454577	0.352972	0.626869	0.888025	0.614544	0.831918	1.48567	0.0660665	0.368605	0.515656	0.341754	0.286344
LIPID-P-0892	TG(14:1_16:0_16:1)	GL	TG	46	2	792.708116	774.67374	[M+NH4]+	C49H90O6	8.17189	7.21195	11.2848	13.8506	7.64019	14.9609	23.2766	19.2179	20.1775	30.3236	2.8483	10.8108	9.38238	8.08014	10.5171
LIPID-P-0894	TG(14:0_14:1_18:1)	GL	TG	46	2	792.708116	774.67374	[M+NH4]+	C49H90O6	2.70891	1.92522	2.9137	4.46489	1.52804	6.42334	8.53475	7.80633	7.09417	10.5343	2.8483	3.92983	3.59292	3.73412	3.98107
LIPID-P-0867	TG(16:0_20:1_22:0)	GL	TG	58	1	962.911566	944.87719	[M+NH4]+	C61H116O6	0.0815008	0.0842376	0.210599	0.276128	0.0949209	0.314959	0.299679	0.317988	0.25978	0.431504	0.141445	0.16051	0.16936	0.182947	0.180279
LIPID-P-0901	TG(16:0_16:1_16:1)	GL	TG	48	2	820.739416	802.70504	[M+NH4]+	C51H94O6	125.064	94.2031	106.229	433.322	81.1292	750.864	1023.38	560.35	721.812	1152.1	19.946	380.68	149.73	269.871	209.334
LIPID-P-0903	TG(14:0_16:1_18:1)	GL	TG	48	2	820.739416	802.70504	[M+NH4]+	C51H94O6	36.802	25.9652	33.8654	54.0838	23.2265	100.338	116.407	78.2637	98.8966	152.849	21.892	55.2299	43.5696	50.8854	45.0992
LIPID-P-0906	TG(16:0_16:1_17:1)	GL	TG	49	2	834.755064	816.72069	[M+NH4]+	C52H96O6	3.26847	2.70629	3.31564	4.57463	2.18014	7.09526	9.33882	6.8793	6.58441	11.1727	1.78194	4.7146	3.58944	4.13529	4.40074
LIPID-P-0902	TG(14:0_16:0_18:2)	GL	TG	48	2	820.739416	802.70504	[M+NH4]+	C51H94O6	12.4909	12.8559	14.3129	13.9119	14.7865	8.11067	9.41305	8.28947	8.66175	12.5029	1.91352	4.86772	7.0069	5.1048	6.01836
LIPID-P-0865	TG(16:0_24:0_18:1)	GL	TG	58	1	962.91071	944.87719	[M+NH4]+	C61H116O6	0.151254	0.129338	0.189916	0.287634	0.134006	0.525588	0.565842	0.537853	0.359395	0.566348	0.225243	0.238744	0.310015	0.248778	0.273589
LIPID-P-0856	TG(18:0_18:1_20:0)	GL	TG	56	1	934.87579	916.84589	[M+NH4]+	C59H112O6	0.302795	0.256789	0.397756	0.377716	0.287711	0.613141	0.753755	0.571266	0.587539	0.743944	0.472315	0.416991	0.453084	0.588638	0.439523
LIPID-P-2301	TG(15:1_16:1_18:3)	TG	TG	49	5	828.71	810.67374	[M+NH4]+	C52H90O6	44.0969	38.2152	37.2668	47.8754	28.2476	74.4806	81.5325	52.6938	62.6753	87.5957	12.0045	32.9312	22.3294	29.3895	24.2503
LIPID-P-2299	TG(15:1_15:1_19:2)	TG	TG	49	4	830.72	812.68939	[M+NH4]+	C52H92O6	3.37075	2.70896	3.55804	3.45527	4.0324	1.6931	2.6369	1.56286	1.26838	2.91607	0.378434	1.53218	1.18509	1.17686	1.28565
LIPID-P-2291	TG(13:1_16:1_18:2)	TG	TG	47	4	802.7	784.65809	[M+NH4]+	C50H88O6	0.591447	0.465842	0.66208	0.750023	0.428504	1.15247	1.21321	0.765042	0.783442	0.881441	0.188635	0.600885	0.400474	0.464041	0.47245
LIPID-P-2287	TG(14:0_18:2_18:4)	TG	TG	50	6	840.71	822.67374	[M+NH4]+	C53H90O6	25.731	24.0149	23.5751	19.8677	24.6425	10.6433	10.7973	8.47987	10.3398	10.7845	6.46505	6.55581	6.59805	6.38145	6.64134
LIPID-P-0858	TG(16:0_18:1_22:0)	GL	TG	56	1	934.880266	916.84589	[M+NH4]+	C59H112O6	0.737395	0.544321	0.675091	1.1071	0.67444	2.33032	2.7931	1.88659	1.93319	2.48604	1.11688	1.11376	1.32583	1.39453	1.18847
LIPID-P-0848	TG(16:0_16:1_20:0)	GL	TG	52	1	878.817666	860.78329	[M+NH4]+	C55H104O6	0.301002	0.219016	0.251811	0.600932	0.273626	0.971968	2.38882	1.15544	1.32921	1.73561	0.180851	0.555452	0.43584	0.531724	0.50343
LIPID-P-0853	TG(16:0_20:0_18:1)	GL	TG	54	1	906.84589	888.81459	[M+NH4]+	C57H108O6	13.261	9.51926	10.4181	19.1201	12.6417	27.9606	45.623	27.8609	35.277	34.0667	15.5857	19.3483	20.7015	21.6016	18.9182
LIPID-P-2273	TG(12:0_16:0_18:3)	TG	TG	46	3	790.69	772.65809	[M+NH4]+	C49H88O6	82.8572	76.6562	85.1846	74.1689	69.433	51.9935	58.04	59.7324	51.9098	79.7074	16.2336	35.8922	36.6181	27.3854	37.1883
LIPID-P-1009	TG(18:1_18:1_22:1)	GL	TG	58	3	958.87683	940.84589	[M+NH4]+	C61H112O6	0.169983	0.168499	0.174127	0.178527	0.138227	0.40378	0.408338	0.309394	0.317019	0.358692	0.558805	0.25967	0.180833	0.554504	0.368039
LIPID-P-0972	TG(14:0_17:1_18:2)	GL	TG	49	3	832.73694	814.70504	[M+NH4]+	C52H94O6	2.75393	2.1854	2.59409	2.43047	2.706	1.34596	1.75096	1.30039	1.23616	2.30875	0.50199	0.791744	1.02797	0.854718	1.15918
LIPID-P-0973	TG(16:1_16:1_18:1)	GL	TG	50	3	846.75299	828.72069	[M+NH4]+	C53H96O6	94.5039	87.1219	94.8287	179.956	67.3784	391.916	364.862	259.772	342.624	429.144	86.053	177.18	118.664	162.639	126.175
LIPID-P-0976	TG(16:0_16:1_18:2)	GL	TG	50	3	846.755066	828.72069	[M+NH4]+	C53H96O6	218.953	196.147	214.395	270.774	189.132	390.189	430.572	312.364	412.861	564.307	67.637	273.824	206.446	245.05	251.079
LIPID-P-0977	TG(16:1_17:1_18:1)	GL	TG	51	3	860.7666	842.73634	[M+NH4]+	C54H98O6	0.682702	0.814479	0.959294	1.07576	0.508304	1.72937	1.72504	1.59634	1.48078	2.19919	0.658867	1.44633	0.959226	1.35862	1.16836
LIPID-P-0978	TG(15:0_18:1_18:2)	GL	TG	51	3	860.76984	842.73634	[M+NH4]+	C54H98O6	1.02651	1.54419	1.2293	1.14075	1.4442	0.984948	0.782509	0.717947	0.698578	0.87624	1.9068	1.78539	1.5054	2.71382	2.34318
LIPID-P-0981	TG(16:1_18:1_18:1)	GL	TG	52	3	874.78491	856.75199	[M+NH4]+	C55H100O6	48.2677	46.9777	45.5229	53.2047	33.3448	119.053	94.0327	103.469	97.7627	102.356	130.157	89.4219	60.0377	101.509	80.3359
LIPID-P-0970	TG(16:1_16:1_17:1)	GL	TG	49	3	832.73663	814.70504	[M+NH4]+	C52H94O6	3.19709	2.70765	3.30746	3.87719	1.76803	7.01834	9.26477	5.68727	7.18288	9.30142	1.25086	3.15906	2.82981	2.91231	3.27288
LIPID-P-0999	TG(18:1_18:1_20:1)	GL	TG	56	3	930.8479	912.81459	[M+NH4]+	C59H108O6	2.26984	2.66463	2.25252	1.61908	1.62381	4.69719	2.59036	3.08953	2.96252	3.31256	11.7098	4.89673	1.64353	10.3714	4.60346
LIPID-P-0920	TG(16:0_16:1_20:1)	GL	TG	52	2	876.802016	858.76764	[M+NH4]+	C55H102O6	0.0990982	0.112809	0.076221	0.275363	0.0684214	0.330983	0.344045	0.267539	0.315991	0.365917	0.0919489	0.186943	0.138099	0.112183	0.111154
LIPID-P-0969	TG(16:0_14:1_18:2)	GL	TG	48	3	818.72034	800.68939	[M+NH4]+	C51H92O6	109.196	100.284	102.775	114.233	113.883	53.5461	70.17	55.5863	60.0827	75.4166	12.8757	34.8599	39.2439	30.3248	36.0809
LIPID-P-0965	TG(14:1_16:1_18:1)	GL	TG	48	3	818.723766	800.68939	[M+NH4]+	C51H92O6	1.88215	1.9425	2.43792	3.15238	1.12415	6.12194	5.29616	4.69635	5.8262	7.42739	1.98959	2.31881	2.49734	2.90275	2.25698
LIPID-P-0924	TG(16:0_18:1_20:1)	GL	TG	54	2	904.83606	886.79894	[M+NH4]+	C57H106O6	5.97803	6.03443	6.00023	7.70269	5.43915	17.5328	17.6712	15.2291	16.9752	18.6219	16.1415	13.7544	10.0399	14.9072	12.1754
LIPID-P-0925	TG(16:1_18:0_20:1)	GL	TG	54	2	904.81213	886.79894	[M+NH4]+	C57H106O6	8.5622	8.48319	8.24149	10.0963	7.08355	23.8327	24.7952	21.6584	22.7314	25.4921	21.6773	18.4427	14.3504	21.5526	16.7327
LIPID-P-0927	TG(16:0_16:1_22:1)	GL	TG	54	2	904.833316	886.79894	[M+NH4]+	C57H106O6	0.0539229	0.0335829	0.0300012	0.0552506	0.0256598	0.105862	0.111949	0.0702618	0.0989915	0.13867	0.0483709	0.0455034	0.0463381	0.0704051	0.0556056
LIPID-P-0934	TG(18:0_18:2_20:0)	GL	TG	56	2	932.864616	914.83024	[M+NH4]+	C59H110O6	3.3412	3.46445	3.29521	3.32328	2.2929	9.73913	8.47542	7.96958	6.78913	9.26953	15.6907	8.17924	3.68711	15.5637	8.33259
LIPID-P-0935	TG(16:0_18:1_22:1)	GL	TG	56	2	932.86023	914.83024	[M+NH4]+	C59H110O6	0.46208	0.317574	0.404164	0.627524	0.262845	1.17213	1.82298	1.15409	1.39943	1.99565	0.511935	0.727241	0.57808	0.811535	0.633277
LIPID-P-0939	TG(22:0_18:1_18:1)	GL	TG	58	2	960.89227	942.86154	[M+NH4]+	C61H114O6	0.582477	0.487238	0.827467	0.94908	0.463025	1.60483	1.72538	1.32907	1.23571	1.80691	2.0762	1.38726	0.697001	2.3297	1.63803
LIPID-P-0944	TG(23:0_18:1_18:1)	GL	TG	59	2	974.90228	956.87719	[M+NH4]+	C62H116O6	0.0331817	0.033217	0.0302773	0.0391295	0.0316847	0.0403683	0.0659881	0.049592	0.0553851	0.0556959	0.0236803	0.0151575	0.0168604	0.0189922	0.0203669
LIPID-P-0945	TG(24:0_18:1_18:1)	GL	TG	60	2	988.92389	970.89284	[M+NH4]+	C63H118O6	0.151269	0.135772	0.17563	0.18541	0.119692	0.353971	0.34237	0.309939	0.270947	0.366188	0.323631	0.220786	0.144331	0.32445	0.256919
LIPID-P-0957	TG(10:0_16:0_18:3)	GL	TG	44	3	762.65912	744.62679	[M+NH4]+	C47H84O6	0.645174	0.610976	0.751295	0.604466	0.616034	0.899757	1.52887	1.22863	0.678823	1.41031	0.338467	0.638252	0.844539	0.438859	0.445491
LIPID-P-1035	TG(15:0_16:1_18:3)	GL	TG	49	4	830.72632	812.68939	[M+NH4]+	C52H92O6	76.572	80.3072	74.5572	78.6713	83.132	51.8089	67.1518	43.9165	56.4473	67.5999	19.7016	45.9655	40.4904	39.6675	44.4135
