# Supplementary material for: Association of Different Host Diets with the Nutritional Composition of the Fall Webworm, Hyphantria cunea Drury (Lepidoptera: Erebidae)
Source: Insects. 2026 Jun 4;17(6):590. doi: 10.3390/insects17060590 (PMC13300641; doi:10.3390/insects17060590)
Supplement: Supplementary file 1 [file insects-17-00590-s001.zip › Table S/Table S8.xlsx]

## Sheet: sheet
Table S8. The significantly differential lipids in the Mal_vs_Asi comparison (mg/kg w.m.)
Index	Formula	Compounds	Class I	Class II	lipidmaps ID	Mal1	Mal2	Mal3	Mal4	Mal5	Asi1	Asi2	Asi3	Asi4	Asi5	VIP	Pvalue	Fold_Change	Log2FC	Type
LIPID-P-0002	C9H17NO4	Carnitine C2:0	FA	CAR	LMFA07070049	1.20228	1.72125	1.34108	1.68252	1.8111	0.842084	0.822211	0.74606	0.596226	0.803353	1.57493	0.00142042	0.491083	-1.02596	down
LIPID-P-0006	C11H21NO5	Carnitine C4-OH	FA	CAR	LMFA07070071	0.0342005	0.0387645	0.0348376	0.0394426	0.0426515	0.0197714	0.0171207	0.0176802	0.0169615	0.0217162	1.68843	2.41567e-05	0.491056	-1.02604	down
LIPID-P-0008	C12H23NO5	Carnitine C5-OH	FA	CAR	LMFA07070073	0.00923285	0.00862911	0.0106843	0.0101554	0.00966509	0.00479877	0.0043104	0.0043543	0.00434048	0.00606972	1.71529	8.68514e-06	0.493597	-1.0186	down
LIPID-P-0210	C35H64O5	DG(14:0_18:2)	GL	DG	LMGL02010385	0.268553	0.205164	0.301244	0.301816	0.273308	0.129947	0.111894	0.150889	0.114937	0.142701	1.68506	0.000526721	0.481724	-1.05372	down
LIPID-P-1439	C36H66O5	DG(15:0_18:2)	GL	DG	LMGL02010433	0.0905718	0.0685869	0.0626821	0.127707	0.0948437	0.0354326	0.0272799	0.031372	0.0178779	0.034851	1.5248	0.00515364	0.330369	-1.59785	down
LIPID-P-1452	C36H64O5	DG(15:0_18:3)	GL	DG	LMGL02010434	1.0889	0.92998	0.934036	1.30765	0.845645	0.407136	0.392737	0.394664	0.285407	0.293233	1.65525	0.000652176	0.347259	-1.52592	down
LIPID-P-1440	C38H70O5	DG(17:0_18:2)	GL	DG	LMGL02010034	0.477253	0.404938	0.405986	0.598231	0.338443	0.233764	0.16832	0.208784	0.167381	0.193518	1.56665	0.00351736	0.436779	-1.19503	down
LIPID-P-0240	C39H68O5	DG(18:2_18:2)	GL	DG	LMGL02010063	11.396	8.4178	8.61549	13.3602	8.92546	5.26599	4.14864	4.83128	4.77912	5.49891	1.5527	0.00458437	0.483564	-1.04822	down
LIPID-P-0001	C7H15NO3	DL-Carnitine	FA	CAR	-	0.317979	0.356968	0.271472	0.375232	0.308927	0.16916	0.119001	0.140347	0.116229	0.173751	1.64023	7.55217e-05	0.440634	-1.18235	down
LIPID-N-0968	C43H74NO8P	LNAPE(20:4/N-18:2)	GP	LNAPE	-	0.13188	0.135786	0.160048	0.0997402	0.109074	0.0531279	0.07902	0.0851613	0.0494016	0.046776	1.54614	0.00155802	0.492495	-1.02182	down
LIPID-N-0971	C43H72NO8P	LNAPE(20:5/N-18:2)	GP	LNAPE	-	0.705349	0.555769	0.956212	0.454201	0.570942	0.358539	0.208946	0.369034	0.224318	0.315933	1.48039	0.0118747	0.455446	-1.13465	down
LIPID-P-0352	C23H48NO7P	LPC(15:0/0:0)	GP	LPC	LMGP01050016	0.149743	0.132374	0.174493	0.133063	0.115368	0.0847318	0.0818515	0.0527597	0.0825825	0.0475429	1.59892	0.000639774	0.495671	-1.01254	down
LIPID-N-0679	C23H45O12P	LPI(14:0)	GP	LPI	-	0.00857629	0.00658513	0.00898382	0.0053462	0.00307878	0.00379852	0.00397481	0.00298299	0.00269179	0.00229967	1.30912	0.0334975	0.483502	-1.0484	down
LIPID-N-0346	C37H70NO8P	PE(18:2_14:0)	GP	PE	LMGP02010655	0.2493	0.177717	0.677389	0.245754	0.16149	0.138213	0.0839182	0.101801	0.112982	0.0960095	1.12764	0.109384	0.352544	-1.50412	down
LIPID-N-1081	C43H78NO8P	PE(18:2_20:2)	GP	PE	LMGP02010671	0.798558	0.62806	0.792808	0.987123	0.964033	0.308618	0.194589	0.202219	0.232446	0.26915	1.68881	0.000410192	0.289413	-1.7888	down
LIPID-N-0424	C43H72NO8P	PE(20:5_18:2)	GP	PE	LMGP02010974	2.12297	1.48008	2.96117	1.71193	1.67924	0.991536	0.66656	1.07635	0.700501	0.667574	1.53674	0.00890137	0.412091	-1.27897	down
LIPID-N-0521	C45H79O13P	PI(18:2_18:2)	GP	PI	LMGP06010927	0.218534	0.235281	0.392966	0.272989	0.37864	0.189591	0.139908	0.101207	0.153514	0.122697	1.49272	0.00883781	0.471778	-1.08382	down
LIPID-P-0978	C54H98O6	TG(15:0_18:1_18:2)	GL	TG	LMGL03015146	1.9068	1.78539	1.5054	2.71382	2.34318	0.984948	0.782509	0.717947	0.698578	0.87624	1.55817	0.00344653	0.395942	-1.33664	down
LIPID-N-0063	C20H34O6	TXB2	FA	Eicosanoid	LMFA03030002	0.00436803	0.00703052	0.00582629	0.00708603	0.0050193	0.00227541	0.00221716	0.00299748	0.00284708	0.00183419	1.57458	0.00167629	0.414977	-1.2689	down
LIPID-P-0013	C17H33NO4	Carnitine C10:0	FA	CAR	LMFA07070059	0.00330525	0.0043135	0.00506939	0.00416916	0.00493263	0.0430173	0.0809069	0.0219456	0.144669	0.116327	1.37819	0.0271415	18.6722	4.22282	up
LIPID-P-0033	C17H31NO4	Carnitine C10:1	FA	CAR	LMFA07070056	0	0	0	0	0	0.00631671	0.01098	0.00320454	0.0197486	0.0199877	1.39681	0.0244915	Inf	Inf	up
LIPID-P-0034	C17H31NO5	Carnitine C10:1-OH	FA	CAR	LMFA07070047	0.000831364	0.0011006	0.00134689	0.00131355	0.00162243	0.00419756	0.00906772	0.0049383	0.0098681	0.0100008	1.55707	0.00691572	6.12607	2.61496	up
LIPID-P-0046	C17H29NO4	Carnitine C10:2	FA	CAR	LMFA07070015	0.00233879	0.00233483	0.00262204	0.0025338	0.00216623	0.0144583	0.0249357	0.011431	0.0368627	0.0416215	1.45439	0.016925	10.7796	3.43024	up
LIPID-P-0014	C19H37NO4	Carnitine C12:0	FA	CAR	LMFA07070062	0.0170596	0.0196156	0.0415751	0.0227342	0.0255397	0.0646496	0.0938313	0.0532072	0.127729	0.100077	1.49073	0.00698722	3.4736	1.79643	up
LIPID-P-0035	C19H35NO4	Carnitine C12:1	FA	CAR	-	0.0071009	0.00722973	0.00919233	0.00746445	0.00975019	0.0434391	0.0588165	0.0157503	0.0811256	0.0683905	1.46238	0.0157095	6.56696	2.71522	up
LIPID-P-0015	C20H39NO4	Carnitine C13:0	FA	CAR	-	0.0111878	0.00993045	0.0125186	0.0114332	0.0132227	0.0208418	0.0234837	0.017246	0.0326452	0.0318318	1.48857	0.0101755	2.16233	1.11259	up
LIPID-P-0037	C21H39NO4	Carnitine C14:1	FA	CAR	LMFA07070057	0.0309605	0.0366776	0.0477176	0.0362744	0.0516224	0.115402	0.0970898	0.0561034	0.118325	0.106909	1.52468	0.00477738	2.42964	1.28074	up
LIPID-P-0038	C21H39NO5	Carnitine C14:1-OH	FA	CAR	-	0.00112082	0.00163998	0.00167769	0.00186496	0.00165491	0.012923	0.00860204	0.00408993	0.0151326	0.0141388	1.5083	0.0101016	6.89669	2.7859	up
LIPID-P-0047	C21H37NO4	Carnitine C14:2	FA	CAR	LMFA07070020	0.000831	0.000692428	0.000974434	0.00104138	0.00127471	0.00703938	0.00474369	0.00372923	0.0104013	0.0106326	1.49631	0.0108126	7.59171	2.92443	up
LIPID-P-0048	C23H41NO4	Carnitine C16:2	FA	CAR	LMFA07070021	0.00723525	0.00710701	0.0116089	0.00856658	0.012204	0.0247065	0.030354	0.0169524	0.0148724	0.0247417	1.47064	0.00736817	2.38919	1.25652	up
LIPID-P-1298	C23H39NO4	Carnitine C16:3	FA	CAR	-	0.0047274	0.00390612	0.00788567	0.0045482	0.00507541	0.0221224	0.0268347	0.0263957	0.0182112	0.0202858	1.67401	0.00014891	4.35492	2.12264	up
LIPID-P-0007	C13H25NO4	Carnitine C6:0	FA	CAR	LMFA07070070	0.00364944	0.00273535	0.00292379	0.00289755	0.00411505	0.0156587	0.0228218	0.00782519	0.0309675	0.0430115	1.38227	0.0268885	7.36984	2.88163	up
LIPID-P-0010	C15H29NO4	Carnitine C8:0	FA	CAR	LMFA07070095	0.0020888	0.00285256	0.00221042	0.00297244	0.00218092	0.0126851	0.0220539	0.00955524	0.0365135	0.0359524	1.4239	0.0208038	9.48873	3.24621	up
LIPID-P-0031	C15H27NO4	Carnitine C8:1	FA	CAR	LMFA07070014	0	0	0	0	0	0.00736751	0.0151746	0.00603295	0.0259401	0.0320371	1.37702	0.0275679	Inf	Inf	up
LIPID-P-0012	C16H31NO4	Carnitine C9:0	FA	CAR	LMFA07070029	0	0	0	0	0	0.00216506	0.00225644	0.00116435	0.00318816	0.00309516	1.62779	0.00296308	Inf	Inf	up
LIPID-P-1952	C52H99NO5	Cer(t18:1/34:2(2OH))	SP	Cer-AP	-	0.0341143	0.0611924	0.0426473	0.0790839	0.059979	0.165254	0.166792	0.15844	0.0976231	0.132541	1.59135	0.000861367	2.60147	1.37933	up
LIPID-P-0192	C35H66O5	DG(16:0_16:1)	GL	DG	LMGL02010010	0.529297	1.53597	1.285	1.43989	1.30353	2.26596	3.3688	2.33133	2.40063	3.37816	1.55659	0.0016408	2.2556	1.17351	up
LIPID-P-0370	C26H52NO7P	LPC(0:0/18:1)	GP	LPC	LMGP01050079	0.293851	0.254848	1.12981	0.204844	0.475861	2.50356	2.38237	0.596543	1.88063	0.526663	1.11408	0.0592732	3.34424	1.74168	up
LIPID-P-0361	C28H58NO7P	LPC(0:0/20:0)	GP	LPC	-	0.0241166	0.0223988	0.0915735	0.0217208	0.028072	0.16829	0.145543	0.0470807	0.0957461	0.0382211	1.01194	0.0797424	2.63401	1.39726	up
LIPID-P-0368	C24H48NO7P	LPC(16:1)	GP	LPC	LMGP01050021	6.27858	5.84885	13.9378	5.54513	8.60821	30.4726	56.6143	11.1945	22.894	8.90082	1.04196	0.104547	3.23424	1.69343	up
LIPID-P-0371	C26H52NO7P	LPC(18:1/0:0)	GP	LPC	LMGP01050029	0.260674	0.237115	1.07173	0.186365	0.487358	2.67191	2.44764	0.616594	2.08539	0.531446	1.14695	0.0534585	3.72362	1.8967	up
LIPID-P-0383	C26H48NO7P	LPC(18:3)	GP	LPC	LMGP01050038	131.681	105.072	258.789	102.678	158.717	458.58	566.701	215.88	427.756	138.689	1.14146	0.0554218	2.38806	1.25584	up
LIPID-P-0385	C26H46NO7P	LPC(18:4)	GP	LPC	LMGP01050040	0.122839	0.074616	0.178464	0.0402848	0.137842	0.740745	1.34941	0.257155	0.846852	0.166514	1.20289	0.0586772	6.06569	2.60067	up
LIPID-P-0362	C28H58NO7P	LPC(20:0/0:0)	GP	LPC	LMGP01050045	0.590383	0.43565	0.681217	0.421573	0.510159	1.22341	1.04699	0.742263	2.31956	0.60704	1.04967	0.0946253	2.25059	1.1703	up
LIPID-P-0384	C28H52NO7P	LPC(20:3)	GP	LPC	LMGP01050133	0.488059	0.418683	1.15421	0.28938	0.878413	6.07836	6.71373	1.15362	5.10683	0.767156	1.19834	0.0566444	6.13852	2.61789	up
LIPID-P-1933	C32H54NO7P	LPC(24:6)	GP	LPC	-	0.0221908	0.0292764	0.0411178	0.0142887	0.025801	0.0868239	0.0906866	0.0297682	0.069536	0.0376275	1.22367	0.0408315	2.37002	1.2449	up
LIPID-P-0395	C26H56NO6P	LPC(O-18:0)	GP	LPC-O	LMGP01060014	0.027939	0.0260385	0.100071	0.031311	0.0314519	0.126285	0.12914	0.0719995	0.169532	0.0617908	1.19361	0.0258118	2.5771	1.36575	up
LIPID-P-0396	C28H60NO6P	LPC(O-20:0)	GP	LPC-O	LMGP01060041	0.00333306	0.00429306	0.0254694	0.0041415	0.00410147	0.0682966	0.0605539	0.0355521	0.0456595	0.0221321	1.41511	0.00657318	5.6169	2.48977	up
LIPID-P-0429	C25H46NO7P	LPE(0:0/20:3)	GP	LPE	LMGP02050049	0.0201575	0.0137686	0.0315997	0.00558091	0.017203	0.108786	0.124447	0.0215113	0.0483793	0.0196241	1.0461	0.0996632	3.65473	1.86977	up
LIPID-P-0428	C23H42NO7P	LPE(18:3)	GP	LPE	LMGP02050042	7.34508	7.11288	20.3825	5.07757	9.79703	42.5763	52.064	14.4409	31.6847	10.9491	1.13542	0.0594753	3.05169	1.60961	up
LIPID-N-0682	C27H47O12P	LPI(18:3)	GP	LPI	LMGP06050016	1.58775	2.05024	4.00199	1.6339	1.99423	6.43804	8.64915	2.51998	6.44956	2.72909	1.14413	0.0570019	2.37714	1.24922	up
LIPID-N-0191	C22H42NO9P	LPS(16:1)	GP	LPS	LMGP03050010	0.00177593	0.00486115	0.00732232	0.00325994	0.00522326	0.0222351	0.0368409	0.00728603	0.0196056	0.00535143	1.14733	0.072319	4.06901	2.02468	up
LIPID-N-0192	C24H46NO9P	LPS(18:1)	GP	LPS	LMGP03050001	0.0803437	0.103743	0.272906	0.081077	0.132955	0.550546	0.698813	0.148434	0.540328	0.180831	1.16083	0.0552349	3.15779	1.65891	up
LIPID-N-0672	C24H42NO9P	LPS(18:3)	GP	LPS	LMGP03050017	0.00196689	0.00182674	0.0051479	0.0022716	0.00217064	0.00924931	0.0127851	0.00403425	0.00982166	0.00358347	1.22081	0.039378	2.94938	1.56041	up
LIPID-N-0199	C26H42NO9P	LPS(20:5)	GP	LPS	LMGP03050027	0.00735321	0.00781365	0.0169442	0.00539134	0.0112506	0.0306715	0.0418284	0.0115965	0.0220673	0.0134569	1.12499	0.0634392	2.4536	1.2949	up
LIPID-N-1453	C46H91O8P	PA(21:0_22:0)	GP	PA	LMGP10010697	0.137423	0.177846	0.182068	0.235307	0.208934	0.366207	0.37013	0.277453	0.871088	0.560461	1.25083	0.046205	2.59706	1.37688	up
LIPID-N-0225	C48H94NO8P	PC(18:1_22:0)	GP	PC	LMGP01010839	0.27952	0.274665	0.205899	0.308421	0.207076	0.725909	0.488511	0.369918	0.711562	0.643289	1.51828	0.00658327	2.3042	1.20427	up
LIPID-N-0243	C50H96NO8P	PC(18:1_24:1)	GP	PC	LMGP01012162	0.0583305	0.0929695	0.0410404	0.0832258	0.0942231	0.213798	0.154248	0.138815	0.128543	0.253548	1.46645	0.00895511	2.40394	1.2654	up
LIPID-P-0559	C44H80NO7P	PC(O-16:1_20:4)	GP	PC-O	LMGP01020259	0.0406756	0.0274533	0.0633386	0.0540355	0.0537292	0.124405	0.0870598	0.0479952	0.151927	0.163883	1.27817	0.0319357	2.40465	1.26583	up
LIPID-P-0542	C50H100NO7P	PC(O-18:0_24:1)	GP	PC-O	-	0.00901043	0.00720188	0.00707025	0.0126813	0.0120887	0.0265358	0.0270248	0.00849476	0.0262415	0.0178365	1.31307	0.0292878	2.20869	1.14319	up
LIPID-P-0550	C44H84NO7P	PC(O-18:1_18:2)	GP	PC-O	LMGP01020053	0.808467	0.994719	1.78469	1.12225	1.06253	3.42311	2.96277	2.2496	4.36702	2.04756	1.42729	0.00841879	2.60713	1.38246	up
LIPID-P-0560	C46H84NO7P	PC(O-18:1_20:4)	GP	PC-O	LMGP01020104	0.171546	0.351682	0.193678	0.437182	0.241199	0.574532	0.601098	0.448688	0.520863	0.695713	1.53125	0.00235338	2.03606	1.02578	up
LIPID-N-0363	C47H90NO8P	PE(18:1_24:1)	GP	PE	-	0.023408	0.0666777	0.0635293	0.053388	0.0791139	0.150872	0.125204	0.126533	0.111207	0.109677	1.56764	0.000589662	2.17916	1.12377	up
LIPID-N-0343	C45H88NO8P	PE(22:0_18:1)	GP	PE	LMGP02010153	0.0403242	0.0401202	0.0652665	0.0620194	0.0509566	0.124419	0.117923	0.0817041	0.11434	0.0898866	1.54329	0.00108104	2.04213	1.03008	up
LIPID-N-0750	C39H76NO7P	PE(O-16:1_18:1)	GP	PE-O	-	0.0284512	0.0299976	0.0475979	0.0353787	0.0349759	0.0756343	0.0706293	0.0785855	0.0841118	0.0675792	1.64608	2.12072e-05	2.13457	1.09394	up
LIPID-N-0774	C41H78NO7P	PE(O-18:2_18:1)	GP	PE-O	-	0.020467	0.034716	0.0379432	0.0223239	0.025705	0.0810917	0.0626218	0.0573646	0.0785831	0.0571065	1.59411	0.000431729	2.3858	1.25447	up
LIPID-N-0791	C41H76NO7P	PE(O-18:2_18:2)	GP	PE-O	-	0.038109	0.0412477	0.0220783	0.0429811	0.0322074	0.157577	0.0775873	0.0920873	0.128609	0.0684119	1.44032	0.0125938	2.96831	1.56964	up
LIPID-N-0787	C47H90NO7P	PE(O-24:1_18:2)	GP	PE-O	-	0	0	0	0	0	0.0515733	0.0342525	0.0152184	0.0620793	0.0160509	1.41428	0.0186981	Inf	Inf	up
LIPID-P-0645	C39H72NO7P	PE(P-16:0_18:3)	GP	PE-P	LMGP02030019	0.20291	0.207421	0.201658	0.17729	0.194271	0.395979	0.465731	0.432587	0.533492	0.437274	1.70996	0.000233923	2.30294	1.20348	up
LIPID-P-0647	C41H76NO7P	PE(P-18:1_18:2)	GP	PE-P	LMGP02030047	0.045804	0.0134319	0.0617165	0.028948	0.0320683	0.0910699	0.137386	0.086855	0.0888641	0.0676723	1.41793	0.00428437	2.59302	1.37463	up
LIPID-P-1354	C41H74NO7P	PE(P-18:3_18:1)	GP	PE-P	-	0.427535	0.244338	0.655748	0.380993	0.419683	1.11166	0.675588	0.389588	2.07521	1.57463	1.12417	0.0701858	2.73772	1.45298	up
LIPID-N-1115	C42H83O10P	PG(16:0_20:0)	GP	PG	LMGP04010864	0.027368	0.0420686	0.0542438	0.0658337	0.0481476	0.0892114	0.143774	0.0696972	0.120709	0.0857144	1.40767	0.0113474	2.14214	1.09906	up
LIPID-N-0488	C42H77O13P	PI(16:1_17:1)	GP	PI	LMGP06010177	0.0404454	0.0438562	0.0889059	0.081594	0.0434249	0.151623	0.127549	0.0930963	0.157741	0.0690868	1.24428	0.020955	2.00887	1.00638	up
LIPID-N-0576	C41H76NO10P	PS(18:0_17:2)	GP	PS	LMGP03010314	1.22357	1.72896	1.50083	2.85126	1.67609	3.64199	5.39084	4.13536	5.4846	2.23935	1.39226	0.0126909	2.32634	1.21806	up
LIPID-P-0828	C47H88O6	TG(10:0_16:0_18:1)	GL	TG	-	0.261652	0.458362	0.682321	0.398779	0.57567	1.19317	1.9683	1.21945	1.16845	1.67895	1.57398	0.00196259	3.04122	1.60465	up
LIPID-P-0885	C47H86O6	TG(10:0_16:0_18:2)	GL	TG	-	0.0660665	0.368605	0.515656	0.341754	0.286344	0.626869	0.888025	0.614544	0.831918	1.48567	1.34672	0.0183748	2.81738	1.49436	up
LIPID-P-0957	C47H84O6	TG(10:0_16:0_18:3)	GL	TG	-	0.338467	0.638252	0.844539	0.438859	0.445491	0.899757	1.52887	1.22863	0.678823	1.41031	1.34337	0.0144353	2.12389	1.08671	up
LIPID-P-0833	C49H92O6	TG(12:0_16:0_18:1)	GL	TG	LMGL03013326	14.0902	40.0044	50.0227	35.2361	53.7651	69.902	97.2381	84.5397	84.2919	111.951	1.54589	0.000897301	2.31942	1.21376	up
LIPID-P-1032	C51H90O6	TG(12:0_18:1_18:3)	GL	TG	LMGL03013463	6.9057	6.27141	7.00407	7.32758	5.23771	19.3013	19.8314	17.8166	16.5101	19.0509	1.73657	9.62929e-07	2.82505	1.49827	up
LIPID-P-1031	C51H90O6	TG(12:0_18:2_18:2)	GL	TG	LMGL03012671	5.16314	4.08263	5.28944	5.27327	4.25755	13.2447	11.9322	10.4288	10.748	12.6355	1.70436	2.94514e-05	2.45114	1.29345	up
LIPID-P-2291	C50H88O6	TG(13:1_16:1_18:2)	TG	TG	-	0.188635	0.600885	0.400474	0.464041	0.47245	1.15247	1.21321	0.765042	0.783442	0.881441	1.53088	0.00221967	2.25518	1.17324	up
LIPID-P-0894	C49H90O6	TG(14:0_14:1_18:1)	GL	TG	LMGL03014145	2.8483	3.92983	3.59292	3.73412	3.98107	6.42334	8.53475	7.80633	7.09417	10.5343	1.61468	0.00225631	2.23335	1.15921	up
LIPID-P-0834	C49H92O6	TG(14:0_16:0_16:1)	GL	TG	LMGL03014221	4.11096	7.59329	8.02251	6.81127	7.90838	11.0193	21.5544	15.5338	13.1335	22.1685	1.47934	0.0094016	2.42143	1.27586	up
LIPID-P-0838	C51H96O6	TG(14:0_16:0_18:1)	GL	TG	LMGL03014226	10.3882	33.0022	40.5824	34.5521	41.5091	61.8629	88.6578	58.8065	67.5383	84.3275	1.53385	0.00125352	2.25698	1.17439	up
LIPID-P-0903	C51H94O6	TG(14:0_16:1_18:1)	GL	TG	LMGL03014251	21.892	55.2299	43.5696	50.8854	45.0992	100.338	116.407	78.2637	98.8966	152.849	1.54906	0.00350805	2.52337	1.33535	up
LIPID-P-1033	C51H90O6	TG(14:0_16:1_18:3)	GL	TG	LMGL03014253	10.4554	31.8228	22.6459	28.7927	21.1346	67.7209	78.6592	53.7569	55.1436	82.0656	1.64043	0.000401804	2.93724	1.55446	up
LIPID-P-2300	C52H92O6	TG(14:0_17:2_18:2)	TG	TG	-	0.32015	1.44847	1.43856	1.59657	1.22488	3.09838	2.40797	1.52223	2.16717	2.88293	1.35889	0.0104722	2.00355	1.00256	up
LIPID-P-0892	C49H90O6	TG(14:1_16:0_16:1)	GL	TG	LMGL03014627	2.8483	10.8108	9.38238	8.08014	10.5171	14.9609	23.2766	19.2179	20.1775	30.3236	1.51706	0.0035381	2.59269	1.37445	up
LIPID-P-1027	C49H86O6	TG(14:1_16:1_16:2)	GL	TG	-	0.840701	1.38102	1.7637	1.25488	1.52207	3.09862	4.11653	3.80875	3.47287	4.38347	1.67685	4.79406e-05	2.79196	1.48128	up
LIPID-P-0965	C51H92O6	TG(14:1_16:1_18:1)	GL	TG	LMGL03014657	1.98959	2.31881	2.49734	2.90275	2.25698	6.12194	5.29616	4.69635	5.8262	7.42739	1.64559	0.000897225	2.4544	1.29537	up
LIPID-P-1030	C51H90O6	TG(14:1_16:1_18:2)	GL	TG	LMGL03014658	6.26031	14.2504	14.1537	13.2317	12.1601	24.6258	26.9974	20.1204	26.251	40.5443	1.48186	0.00697605	2.30682	1.20591	up
LIPID-P-1083	C51H88O6	TG(14:1_16:1_18:3)	GL	TG	LMGL03014659	0.43615	0.980145	1.52313	1.00036	0.768397	3.70114	3.50746	2.29805	3.39249	4.54769	1.61047	0.000800973	3.70564	1.88972	up
LIPID-P-1088	C53H92O6	TG(14:1_18:2_18:2)	GL	TG	LMGL03012851	6.14768	4.7606	5.94611	5.31142	4.74414	12.4906	10.7033	8.73854	12.0017	15.1655	1.58748	0.00269394	2.1962	1.13501	up
LIPID-P-1085	C52H90O6	TG(15:0_16:1_18:4)	GL	TG	LMGL03015039	12.8561	41.2821	24.2997	35.6286	26.582	84.9519	97.6022	64.8539	77.0873	105.28	1.65365	0.000281829	3.05567	1.61149	up
LIPID-P-2301	C52H90O6	TG(15:1_16:1_18:3)	TG	TG	-	12.0045	32.9312	22.3294	29.3895	24.2503	74.4806	81.5325	52.6938	62.6753	87.5957	1.64587	0.000487883	2.9691	1.57002	up
LIPID-P-2302	C52H94O6	TG(15:1_17:1_17:1)	TG	TG	-	6.45181	16.6266	15.7578	17.9854	17.0284	37.3406	44.8789	29.4547	33.8513	42.5208	1.63407	0.000259129	2.54633	1.34842	up
LIPID-P-0969	C51H92O6	TG(16:0_14:1_18:2)	GL	TG	-	12.8757	34.8599	39.2439	30.3248	36.0809	53.5461	70.17	55.5863	60.0827	75.4166	1.55071	0.000936414	2.05236	1.03728	up
LIPID-P-0788	C51H98O6	TG(16:0_16:0_16:0)	GL	TG	LMGL03010001	4.30801	8.25815	9.4766	7.13469	8.92078	9.86012	26.3722	14.6868	12.5631	24.1226	1.29267	0.036263	2.29945	1.20129	up
LIPID-P-0837	C51H96O6	TG(16:0_16:0_16:1)	GL	TG	LMGL03010017	11.5425	89.1527	64.3777	78.3941	87.1845	139.15	269.5	163.265	169.678	273.982	1.50643	0.00530952	3.07144	1.61891	up
LIPID-P-0842	C53H100O6	TG(16:0_16:0_18:1)	GL	TG	LMGL03010005	119.445	652.282	682.224	635.843	749.716	1040.94	1746.3	984.889	1265.27	1570.43	1.46712	0.00427389	2.3271	1.21853	up
LIPID-P-0901	C51H94O6	TG(16:0_16:1_16:1)	GL	TG	LMGL03010018	19.946	380.68	149.73	269.871	209.334	750.864	1023.38	560.35	721.812	1152.1	1.58643	0.00182209	4.08766	2.03128	up
LIPID-P-0906	C52H96O6	TG(16:0_16:1_17:1)	GL	TG	LMGL03010025	1.78194	4.7146	3.58944	4.13529	4.40074	7.09526	9.33882	6.8793	6.58441	11.1727	1.51266	0.00396184	2.20548	1.14109	up
LIPID-P-0976	C53H96O6	TG(16:0_16:1_18:2)	GL	TG	LMGL03010053	67.637	273.824	206.446	245.05	251.079	390.189	430.572	312.364	412.861	564.307	1.45749	0.00483033	2.02128	1.01527	up
LIPID-P-0848	C55H104O6	TG(16:0_16:1_20:0)	GL	TG	LMGL03010095	0.180851	0.555452	0.43584	0.531724	0.50343	0.971968	2.38882	1.15544	1.32921	1.73561	1.4865	0.0110701	3.43453	1.78011	up
LIPID-P-0920	C55H102O6	TG(16:0_16:1_20:1)	GL	TG	LMGL03010114	0.0919489	0.186943	0.138099	0.112183	0.111154	0.330983	0.344045	0.267539	0.315991	0.365917	1.69438	2.95272e-05	2.53695	1.34309	up
LIPID-P-1081	C51H88O6	TG(16:0_16:2_16:3)	GL	TG	-	0.134708	0.218326	0.516315	0.195232	0.163456	0.516168	0.571832	0.324791	0.419944	0.810464	1.17911	0.0306029	2.15238	1.10593	up
LIPID-P-2309	C53H92O6	TG(16:0_16:2_18:3)	TG	TG	-	54.3129	114.447	92.8663	107.732	87.2921	206.172	216.82	136.867	187.526	252.199	1.56463	0.00216562	2.18895	1.13024	up
LIPID-P-2310	C55H92O6	TG(16:0_16:2_20:5)	TG	TG	-	0.855547	0.842916	0.587852	0.800991	0.768133	1.99796	1.74254	1.48847	1.72984	1.45341	1.68072	0.000198383	2.18191	1.12559	up
LIPID-P-0935	C59H110O6	TG(16:0_18:1_22:1)	GL	TG	LMGL03010572	0.511935	0.727241	0.57808	0.811535	0.633277	1.17213	1.82298	1.15409	1.39943	1.99565	1.55183	0.00566097	2.31273	1.2096	up
LIPID-P-1029	C51H90O6	TG(16:1_16:1_16:2)	GL	TG	-	0.385622	0.565048	0.414097	0.668055	0.595751	1.31948	1.61485	1.112	1.36043	1.87253	1.64529	0.000976079	2.76929	1.46951	up
LIPID-P-0970	C52H94O6	TG(16:1_16:1_17:1)	GL	TG	LMGL03010029	1.25086	3.15906	2.82981	2.91231	3.27288	7.01834	9.26477	5.68727	7.18288	9.30142	1.63223	0.000702254	2.86442	1.51825	up
LIPID-P-0973	C53H96O6	TG(16:1_16:1_18:1)	GL	TG	LMGL03010052	86.053	177.18	118.664	162.639	126.175	391.916	364.862	259.772	342.624	429.144	1.65427	0.000375613	2.6663	1.41484	up
LIPID-P-1086	C53H92O6	TG(16:1_16:1_18:3)	GL	TG	LMGL03010078	22.075	79.4234	47.3518	67.6454	47.9158	166.656	160.894	108.637	138.088	193.352	1.61552	0.000622386	2.90315	1.53762	up
LIPID-P-0872	C63H120O6	TG(18:0_20:1_22:0)	GL	TG	LMGL03011188	0.0127363	0.0209899	0.0260099	0.0160986	0.0210812	0.0377002	0.0493306	0.0469615	0.0364024	0.0537529	1.60246	0.000410584	2.31281	1.20965	up
LIPID-P-0944	C62H116O6	TG(23:0_18:1_18:1)	GL	TG	-	0.0236803	0.0151575	0.0168604	0.0189922	0.0203669	0.0403683	0.0659881	0.049592	0.0553851	0.0556959	1.66689	0.000594239	2.80914	1.49013	up
