# Supplementary material for: Association of Different Host Diets with the Nutritional Composition of the Fall Webworm, Hyphantria cunea Drury (Lepidoptera: Erebidae)
Source: Insects. 2026 Jun 4;17(6):590. doi: 10.3390/insects17060590 (PMC13300641; doi:10.3390/insects17060590)
Supplement: Supplementary file 1 [file insects-17-00590-s001.zip › Table S/Table S9.xlsx]

## Sheet: ug
Table S9. The significantly differential lipids in the Rps_vs_Asi comparison (mg/kg w.m.)
Index	Formula	Compounds	Class I	Class II	lipidmaps ID	Rps1	Rps2	Rps3	Rps4	Rps5	Asi1	Asi2	Asi3	Asi4	Asi5	VIP	Pvalue	Fold_Change	Log2FC	Type
LIPID-N-0058	C20H34O5	5-isoPGF2VI	FA	Eicosanoid	LMFA03110011	0.00278713	0.00120176	0.00103629	0.00368798	0.00134261	0.00752761	0.00240965	0.00122622	0.0048184	0.00506264	1.00931	0.123879	2.09278	1.06542	up
LIPID-P-0033	C17H31NO4	Carnitine C10:1	FA	CAR	LMFA07070056	0.0423516	0.0394775	0.022814	0.0289865	0.0225943	0.00631671	0.01098	0.00320454	0.0197486	0.0199877	1.3813	0.00765999	0.385585	-1.37488	down
LIPID-P-0034	C17H31NO5	Carnitine C10:1-OH	FA	CAR	LMFA07070047	0.0204024	0.0192857	0.0112033	0.0150329	0.0118741	0.00419756	0.00906772	0.0049383	0.0098681	0.0100008	1.37212	0.00972174	0.489374	-1.03099	down
LIPID-P-0046	C17H29NO4	Carnitine C10:2	FA	CAR	LMFA07070015	0.068318	0.0675208	0.0371594	0.0558314	0.0331661	0.0144583	0.0249357	0.011431	0.0368627	0.0416215	1.23186	0.0244855	0.493554	-1.01872	down
LIPID-P-0015	C20H39NO4	Carnitine C13:0	FA	CAR	-	0.0687159	0.0570815	0.0414525	0.052714	0.0508903	0.0208418	0.0234837	0.017246	0.0326452	0.0318318	1.56184	0.000995729	0.465374	-1.10354	down
LIPID-P-0047	C21H37NO4	Carnitine C14:2	FA	CAR	LMFA07070020	0.0265421	0.0223116	0.0141062	0.0136399	0.013471	0.00703938	0.00474369	0.00372923	0.0104013	0.0106326	1.38009	0.0125782	0.405749	-1.30134	down
LIPID-P-0057	C45H80O2	CE(18:0)	ST	CE	LMST01020007	7.03646	9.71844	6.42226	12.9795	6.22362	30.0475	20.9709	22.0885	19.0894	22.6852	1.63721	0.00035248	2.71073	1.43868	up
LIPID-P-0066	C45H78O2	CE(18:1)	ST	CE	LMST01020003	7.14112	5.17785	4.86817	6.8658	7.49035	29.6159	10.5888	12.6367	26.4947	14.5904	1.35804	0.0313562	2.9777	1.5742	up
LIPID-P-0192	C35H66O5	DG(16:0_16:1)	GL	DG	LMGL02010010	0.594279	0.977672	0.608766	1.59227	0.58294	2.26596	3.3688	2.33133	2.40063	3.37816	1.60431	0.000500926	3.15545	1.65784	up
LIPID-P-0195	C37H70O5	DG(16:1_18:0)	GL	DG	LMGL02010023	0.0440622	0.0850155	0.0499872	0.0699793	0.0278635	0.117666	0.137698	0.122906	0.0891015	0.126056	1.5402	0.00132504	2.14305	1.09967	up
LIPID-P-0213	C37H68O5	DG(16:1_18:1)	GL	DG	LMGL02010026	1.54817	2.92163	1.67435	3.06624	1.15906	5.70905	5.8787	4.99073	4.80129	6.7042	1.6458	0.000135685	2.70834	1.43741	up
LIPID-P-0238	C37H64O5	DG(16:1_18:3)	GL	DG	LMGL02010035	3.41253	6.15171	3.27321	6.92675	2.79398	9.74662	11.3582	9.67589	8.39376	12.6573	1.56153	0.000849695	2.29769	1.20018	up
LIPID-N-0082	C16H30O2	FFA(16:1)	FA	FFA	LMFA01030054	0.0827249	0.0571629	0.062734	0.112989	0.0896197	0.218209	0.225182	0.124423	0.171848	0.137867	1.52496	0.00638738	2.16551	1.11471	up
LIPID-N-0085	C19H36O2	FFA(19:1)	FA	FFA	LMFA01030857	0.900758	0.651564	0.925664	0.709488	1.16516	0.183318	0.117458	0.0920151	0.189553	0.137716	1.67032	0.00101113	0.165431	-2.5957	down
LIPID-N-0087	C22H42O2	FFA(22:1)	FA	FFA	LMFA01030088	0.956296	1.02096	1.1008	1.35602	0.999616	3.14354	1.39069	1.9128	2.29042	2.58653	1.43742	0.0148244	2.08403	1.05938	up
LIPID-N-0088	C24H46O2	FFA(24:1)	FA	FFA	LMFA01030092	0.259772	0.324801	0.330626	0.546458	0.326225	0.828103	0.680337	0.813719	0.988292	0.937348	1.63431	0.000146052	2.37588	1.24846	up
LIPID-P-2220	C47H87NO8	HexCer(d17:2/24:1)	SP	HexCer-NS	-	0.0354615	0.0643368	0.0358521	0.0641035	0.0423708	0.103835	0.113934	0.0953898	0.0830147	0.0983762	1.62252	0.000376065	2.04254	1.03036	up
LIPID-N-0958	C37H72NO8P	LNAPE(16:1/N-16:0)	GP	LNAPE	-	2.14987	1.65235	1.70831	2.88253	1.98104	6.24859	5.98501	6.27842	5.72979	6.38894	1.74271	2.94693e-06	2.95262	1.56199	up
LIPID-P-0359	C27H56NO7P	LPC(0:0/19:0)	GP	LPC	-	0.159204	0.123481	0.13635	0.103604	0.162062	0.0974	0.0644743	0.050276	0.0799821	0.04952	1.51208	0.00149413	0.49898	-1.00295	down
LIPID-P-0395	C26H56NO6P	LPC(O-18:0)	GP	LPC-O	LMGP01060014	0.212264	0.19441	0.216932	0.277047	0.294265	0.126285	0.12914	0.0719995	0.169532	0.0617908	1.46411	0.00186868	0.467602	-1.09665	down
LIPID-N-0169	C22H43O9P	LPG(16:1)	GP	LPG	LMGP04050013	0.00482499	0.00267291	0.00432838	0.00262786	0.00420599	0.00693255	0.0185157	0.00402969	0.00872313	0.0187301	1.17718	0.065287	3.05096	1.60926	up
LIPID-P-1728	C43H78O10	MGDG(16:0_18:2)	GL	MGDG	LMGL05010026	2.31608	2.8575	1.98213	1.35522	1.7067	0.350556	0.847059	0.7415	1.40071	0.824554	1.45127	0.0058289	0.407568	-1.29489	down
LIPID-P-1764	C45H76O10	MGDG(18:1_18:4)	GL	MGDG	-	2.11202	1.65418	3.02891	1.96992	2.29442	1.51588	1.13261	0.776544	1.5876	0.451203	1.34686	0.00758455	0.494042	-1.01729	down
LIPID-P-1752	C45H78O10	MGDG(18:2_18:2)	GL	MGDG	LMGL05010023	7.78938	9.21372	6.76301	5.06399	7.30569	3.94146	2.60738	2.4854	4.97312	2.79361	1.51403	0.00213765	0.46494	-1.10488	down
LIPID-N-1462	C39H73O8P	PA(16:0_20:2)	GP	PA	LMGP10010562	1.09209	0.92917	0.874759	0.842311	1.12409	2.74364	2.47753	0.902573	4.30801	1.93156	1.26704	0.054009	2.54262	1.34632	up
LIPID-N-0984	C37H74NO8P	PC(13:0_16:0)	GP	PC	LMGP01011342	5.64228	7.02427	4.98854	8.56061	8.73641	17.576	15.7277	15.4261	10.0779	14.3096	1.55998	0.00149383	2.09193	1.06483	up
LIPID-N-0986	C37H72NO8P	PC(13:0_16:1)	GP	PC	LMGP01011474	0.206281	0.162515	0.111829	0.171413	0.246576	0.635632	0.617205	0.659665	0.318559	0.212262	1.34154	0.0272362	2.71899	1.44307	up
LIPID-N-0216	C40H78NO8P	PC(16:0_16:1)	GP	PC	LMGP01010566	3.96506	3.18879	4.04716	9.73911	4.39748	14.4023	16.9435	14.3496	14.2756	18.9412	1.65236	0.000131753	3.11443	1.63897	up
LIPID-N-0284	C44H78NO8P	PC(16:0_20:5)	GP	PC	LMGP01010633	2.66538	2.03728	1.55134	3.41719	2.65276	4.18194	5.82322	6.1914	2.35274	6.28564	1.26784	0.0258561	2.01518	1.01091	up
LIPID-N-0228	C40H76NO8P	PC(16:1_16:1)	GP	PC	LMGP01010682	0.155898	0.264761	0.216319	0.83798	0.199199	1.55025	1.27411	1.02415	0.930482	1.15714	1.58672	0.000987955	3.54574	1.82609	up
LIPID-N-0231	C42H80NO8P	PC(16:1_18:1)	GP	PC	LMGP01010678	7.65289	6.78369	6.66353	9.07076	8.41307	22.569	27.4256	18.6477	21.1413	24.3254	1.7156	0.000248061	2.95742	1.56434	up
LIPID-N-0266	C42H76NO8P	PC(16:1_18:3)	GP	PC	LMGP01011484	8.78326	7.41641	6.21569	9.48126	6.70999	23.0769	31.8393	19.0556	15.8884	26.8844	1.58526	0.00431018	3.02395	1.59644	up
LIPID-N-0333	C38H74NO8P	PE(15:0_18:1)	GP	PE	LMGP02010543	0.167422	0.172063	0.182004	0.142059	0.116834	0.266017	0.302398	0.371375	0.268317	0.482636	1.42919	0.00914444	2.16656	1.1154	up
LIPID-N-0397	C41H72NO8P	PE(16:0_20:5)	GP	PE	LMGP02011221	1.55452	1.16371	1.43831	2.10287	1.95364	5.05494	3.39319	4.60937	2.85853	2.80415	1.48008	0.0076562	2.27933	1.18861	up
LIPID-N-0331	C37H72NO8P	PE(16:1_16:0)	GP	PE	LMGP02010520	2.72585	1.69315	2.11309	3.63115	2.23394	6.32759	7.48127	6.8287	6.41395	5.55254	1.70237	2.18734e-05	2.62996	1.39504	up
LIPID-N-0347	C37H70NO8P	PE(16:1_16:1)	GP	PE	LMGP02010108	0.0934898	0.0614939	0.108766	0.103245	0.162503	0.302923	0.329218	0.262434	0.249413	0.183609	1.5871	0.00110966	2.50728	1.32612	up
LIPID-N-0335	C39H76NO8P	PE(16:1_18:0)	GP	PE	LMGP02010524	0.476728	0.411837	0.383397	0.591936	0.371376	0.904388	1.19776	0.896914	0.815797	0.863085	1.63818	0.00056833	2.09278	1.06542	up
LIPID-N-0349	C39H74NO8P	PE(18:1_16:1)	GP	PE	LMGP02011198	3.81562	3.00601	2.79087	4.63941	2.96704	9.7638	10.8242	7.29275	7.91319	9.26304	1.69022	0.000216973	2.61671	1.38775	up
LIPID-N-1078	C41H74NO8P	PE(18:1_18:3)	GP	PE	LMGP02010643	3.13908	2.68384	2.20015	3.54937	2.509	7.32582	6.68148	6.29299	4.59378	4.31949	1.54985	0.00446407	2.07461	1.05284	up
LIPID-N-1071	C42H78NO8P	PE(18:1_19:2)	GP	PE	-	0.16953	0.251849	0.196217	0.233832	0.193986	0	0	0	0	0	1.72792	0.000146947	0	-Inf	down
LIPID-N-0381	C39H70NO8P	PE(18:3_16:1)	GP	PE	LMGP02010686	3.06847	2.81366	2.92381	3.18381	2.42115	7.70774	7.49712	7.04643	6.40519	7.39769	1.74941	1.80414e-06	2.50187	1.32301	up
LIPID-N-0409	C41H70NO8P	PE(20:5_16:1)	GP	PE	LMGP02010969	0.0297908	0.0257492	0.0299316	0.0425394	0.0587488	0.138669	0.128144	0.102543	0.12087	0.0527059	1.52293	0.00651332	2.90712	1.53959	up
LIPID-N-0751	C40H78NO7P	PE(O-17:1_18:1)	GP	PE-O	-	0.172372	0.0963243	0.121751	0.134688	0.169502	0.0391317	0.0340046	0.0381857	0.0624952	0.0299423	1.61321	0.0012602	0.293333	-1.76939	down
LIPID-N-0770	C40H76NO7P	PE(O-17:1_18:2)	GP	PE-O	-	0.120944	0.0742387	0.113598	0.121276	0.118135	0.0527719	0.0495046	0.0456251	0.0586316	0.0396409	1.59638	0.00142036	0.449066	-1.155	down
LIPID-N-0791	C41H76NO7P	PE(O-18:2_18:2)	GP	PE-O	-	0.047218	0.0339871	0.0512568	0.0537434	0.0330058	0.157577	0.0775873	0.0920873	0.128609	0.0684119	1.42305	0.0195455	2.39164	1.258	up
LIPID-N-0787	C47H90NO7P	PE(O-24:1_18:2)	GP	PE-O	-	0	0	0	0	0	0.0515733	0.0342525	0.0152184	0.0620793	0.0160509	1.47243	0.0186981	Inf	Inf	up
LIPID-P-1317	C40H78NO7P	PE(P-17:0_18:1)	GP	PE-P	-	0.188358	0.134431	0.146314	0.126701	0.244957	0.0641015	0.0507642	0.0571065	0.100584	0.063094	1.49376	0.00713596	0.399222	-1.32474	down
LIPID-N-1115	C42H83O10P	PG(16:0_20:0)	GP	PG	LMGP04010864	0.0196628	0.0235722	0.024403	0.111394	0.0224489	0.0892114	0.143774	0.0696972	0.120709	0.0857144	1.3034	0.0263082	2.52682	1.33732	up
LIPID-N-1174	C40H73O10P	PG(16:1_18:2)	GP	PG	LMGP04010901	0.107028	0.0829663	0.0948211	0.164688	0.0690259	0.206287	0.309138	0.202588	0.315496	0.290664	1.59245	0.00106608	2.55371	1.3526	up
LIPID-N-1141	C44H85O10P	PG(22:0_16:1)	GP	PG	LMGP04010222	0.0376699	0.0283272	0.0594034	0.0620484	0.0376267	0.141641	0.157812	0.0936107	0.1131	0.0951399	1.60747	0.00194095	2.67156	1.41768	up
LIPID-N-1402	C40H73O13P	PI(13:1_18:1)	GP	PI	-	0.740519	0.681501	0.510971	0.659394	0.397249	0.242697	0.449774	0.242316	0.10763	0.24558	1.42704	0.00365875	0.430821	-1.21484	down
LIPID-N-0475	C41H77O13P	PI(16:0_16:1)	GP	PI	LMGP06010881	0.14733	0.0481598	0.0707949	0.180489	0.0537085	0.257713	0.301979	0.22545	0.249029	0.245602	1.59578	0.00224385	2.55708	1.3545	up
LIPID-N-0491	C43H79O13P	PI(16:1_18:1)	GP	PI	LMGP06010873	0.222108	0.107649	0.0915072	0.187991	0.116485	0.512886	0.287317	0.295294	0.350199	0.248401	1.4424	0.0100186	2.3343	1.22299	up
LIPID-N-0521	C45H79O13P	PI(18:2_18:2)	GP	PI	LMGP06010927	0.31022	0.294642	0.234066	0.264832	0.337637	0.189591	0.139908	0.101207	0.153514	0.122697	1.59846	0.000268692	0.490439	-1.02786	down
LIPID-N-0567	C40H76NO10P	PS(16:0_18:1)	GP	PS	LMGP03010007	13.0631	14.0438	16.367	21.0181	14.9433	40.9317	32.0975	27.8248	36.2067	25.1511	1.60455	0.00212325	2.04206	1.03003	up
LIPID-N-1318	C40H70NO10P	PS(16:1_18:3)	GP	PS	LMGP03010212	0.889397	2.63745	2.94672	2.48375	2.87873	4.73745	7.09365	5.37549	8.97979	3.29605	1.37885	0.0193435	2.4909	1.31667	up
LIPID-N-0568	C40H76NO10P	PS(18:0_16:1)	GP	PS	LMGP03010887	2.18951	0.812589	2.48536	2.88999	0.799151	4.33115	5.43433	5.96036	5.2421	4.31606	1.60607	0.000465612	2.75527	1.46219	up
LIPID-N-1356	C44H84NO10P	PS(18:2_20:5)	GP	PS	LMGP03010360	16.6773	22.7375	22.6157	22.2336	23.4904	60.1264	62.2677	66.6645	90.9271	26.8361	1.44761	0.0171869	2.84741	1.50965	up
LIPID-N-1333	C45H78NO10P	PS(19:0_20:5)	GP	PS	LMGP03010473	0	0	0	0	0	3.63729	3.09309	4.08601	5.70304	1.71255	1.51163	0.00409944	9.91711	3.30992	up
LIPID-N-1337	C47H82NO10P	PS(21:0_20:5)	GP	PS	LMGP03010672	15.1371	9.99374	13.2353	15.6056	7.3227	20.5796	19.901	30.1324	41.5442	15.33	1.2252	0.0446937	2.07991	1.05652	up
LIPID-P-0734	C45H93N2O6P	SM(d18:0/22:0)	SP	SM	LMSP03010022	1.04187	0.722565	0.707848	0.396939	1.08478	0.364763	0.368625	0.247978	0.443453	0.295854	1.38196	0.0214611	0.435173	-1.20034	down
LIPID-P-0828	C47H88O6	TG(10:0_16:0_18:1)	GL	TG	-	0.366512	0.459236	0.569129	0.587987	0.419523	1.19317	1.9683	1.21945	1.16845	1.67895	1.60001	0.00292574	3.00881	1.58919	up
LIPID-P-0885	C47H86O6	TG(10:0_16:0_18:2)	GL	TG	-	0.368426	0.450636	0.491818	0.454577	0.352972	0.626869	0.888025	0.614544	0.831918	1.48567	1.24592	0.0414935	2.09921	1.06985	up
LIPID-P-0894	C49H90O6	TG(14:0_14:1_18:1)	GL	TG	LMGL03014145	2.70891	1.92522	2.9137	4.46489	1.52804	6.42334	8.53475	7.80633	7.09417	10.5343	1.60242	0.00039993	2.98306	1.57679	up
LIPID-P-0903	C51H94O6	TG(14:0_16:1_18:1)	GL	TG	LMGL03014251	36.802	25.9652	33.8654	54.0838	23.2265	100.338	116.407	78.2637	98.8966	152.849	1.58141	0.00206298	3.1433	1.65228	up
LIPID-P-1131	C53H90O6	TG(14:0_16:1_20:5)	GL	TG	LMGL03014263	223.748	220.678	206.282	195.338	231.338	89.9799	89.9491	71.8257	90.3028	83.3576	1.74451	1.50359e-06	0.394859	-1.34059	down
LIPID-P-1087	C53H92O6	TG(14:0_18:2_18:3)	GL	TG	LMGL03014382	100.453	94.6685	103.886	85.8581	107.718	45.0143	43.3639	38.8556	43.6425	49.0947	1.73571	2.57755e-05	0.446566	-1.16306	down
LIPID-P-2287	C53H90O6	TG(14:0_18:2_18:4)	TG	TG	-	25.731	24.0149	23.5751	19.8677	24.6425	10.6433	10.7973	8.47987	10.3398	10.7845	1.72559	3.23864e-05	0.433202	-1.20689	down
LIPID-P-0892	C49H90O6	TG(14:1_16:0_16:1)	GL	TG	LMGL03014627	8.17189	7.21195	11.2848	13.8506	7.64019	14.9609	23.2766	19.2179	20.1775	30.3236	1.45566	0.00604736	2.24165	1.16456	up
LIPID-P-0965	C51H92O6	TG(14:1_16:1_18:1)	GL	TG	LMGL03014657	1.88215	1.9425	2.43792	3.15238	1.12415	6.12194	5.29616	4.69635	5.8262	7.42739	1.63861	0.000241389	2.78658	1.4785	up
LIPID-P-1083	C51H88O6	TG(14:1_16:1_18:3)	GL	TG	LMGL03014659	1.02919	0.997787	0.957575	1.6976	0.764597	3.70114	3.50746	2.29805	3.39249	4.54769	1.62444	0.00122101	3.20316	1.6795	up
LIPID-P-1050	C56H100O6	TG(15:0_19:2_19:2)	GL	TG	-	0.193244	0.217616	0.193632	0.172781	0.217741	0.0932098	0.0770411	0.0730086	0.0671655	0.0766911	1.73125	1.54736e-05	0.389056	-1.36195	down
LIPID-P-0901	C51H94O6	TG(16:0_16:1_16:1)	GL	TG	LMGL03010018	125.064	94.2031	106.229	433.322	81.1292	750.864	1023.38	560.35	721.812	1152.1	1.5817	0.00126927	5.01043	2.32493	up
LIPID-P-0906	C52H96O6	TG(16:0_16:1_17:1)	GL	TG	LMGL03010025	3.26847	2.70629	3.31564	4.57463	2.18014	7.09526	9.33882	6.8793	6.58441	11.1727	1.55277	0.00265453	2.55968	1.35596	up
LIPID-P-0848	C55H104O6	TG(16:0_16:1_20:0)	GL	TG	LMGL03010095	0.301002	0.219016	0.251811	0.600932	0.273626	0.971968	2.38882	1.15544	1.32921	1.73561	1.52028	0.00754288	4.60465	2.20309	up
LIPID-P-0920	C55H102O6	TG(16:0_16:1_20:1)	GL	TG	LMGL03010114	0.0990982	0.112809	0.076221	0.275363	0.0684214	0.330983	0.344045	0.267539	0.315991	0.365917	1.55723	0.00394445	2.57073	1.36218	up
LIPID-P-0927	C57H106O6	TG(16:0_16:1_22:1)	GL	TG	LMGL03010325	0.0539229	0.0335829	0.0300012	0.0552506	0.0256598	0.105862	0.111949	0.0702618	0.0989915	0.13867	1.5722	0.00176537	2.64963	1.40579	up
LIPID-P-2310	C55H92O6	TG(16:0_16:2_20:5)	TG	TG	-	3.59426	3.68268	3.37787	3.41026	3.97756	1.99796	1.74254	1.48847	1.72984	1.45341	1.72043	1.15449e-06	0.466241	-1.10085	down
LIPID-P-1100	C56H98O6	TG(16:0_17:1_20:4)	GL	TG	LMGL03010244	2.13843	2.10273	2.01807	1.97006	2.04873	0.628384	0.623942	0.581713	0.646805	0.546017	1.76136	3.00829e-09	0.294499	-1.76367	down
LIPID-P-0924	C57H106O6	TG(16:0_18:1_20:1)	GL	TG	LMGL03010234	5.97803	6.03443	6.00023	7.70269	5.43915	17.5328	17.6712	15.2291	16.9752	18.6219	1.75258	7.64967e-07	2.7614	1.4654	up
LIPID-P-0858	C59H112O6	TG(16:0_18:1_22:0)	GL	TG	LMGL03010511	0.737395	0.544321	0.675091	1.1071	0.67444	2.33032	2.7931	1.88659	1.93319	2.48604	1.68714	0.000179327	3.0573	1.61226	up
LIPID-P-0935	C59H110O6	TG(16:0_18:1_22:1)	GL	TG	LMGL03010572	0.46208	0.317574	0.404164	0.627524	0.262845	1.17213	1.82298	1.15409	1.39943	1.99565	1.60654	0.00176866	3.63722	1.86284	up
LIPID-P-1213	C57H92O6	TG(16:0_18:4_20:5)	GL	TG	LMGL03015763	0.857855	0.848591	1.38415	1.24328	0.542374	1.89083	3.8422	3.57467	2.02049	2.65098	1.46689	0.00731502	2.86679	1.51943	up
LIPID-P-0853	C57H108O6	TG(16:0_20:0_18:1)	GL	TG	LMGL03010205	13.261	9.51926	10.4181	19.1201	12.6417	27.9606	45.623	27.8609	35.277	34.0667	1.61743	0.00116203	2.62912	1.39458	up
LIPID-P-0867	C61H116O6	TG(16:0_20:1_22:0)	GL	TG	LMGL03010823	0.0815008	0.0842376	0.210599	0.276128	0.0949209	0.314959	0.299679	0.317988	0.25978	0.431504	1.39122	0.00845599	2.17278	1.11954	up
LIPID-P-0865	C61H116O6	TG(16:0_24:0_18:1)	GL	TG	-	0.151254	0.129338	0.189916	0.287634	0.134006	0.525588	0.565842	0.537853	0.359395	0.566348	1.63934	0.000182533	2.86391	1.51798	up
LIPID-P-0970	C52H94O6	TG(16:1_16:1_17:1)	GL	TG	LMGL03010029	3.19709	2.70765	3.30746	3.87719	1.76803	7.01834	9.26477	5.68727	7.18288	9.30142	1.62285	0.000998007	2.58825	1.37198	up
LIPID-P-0973	C53H96O6	TG(16:1_16:1_18:1)	GL	TG	LMGL03010052	94.5039	87.1219	94.8287	179.956	67.3784	391.916	364.862	259.772	342.624	429.144	1.67435	0.000148676	3.4142	1.77155	up
LIPID-P-1086	C53H92O6	TG(16:1_16:1_18:3)	GL	TG	LMGL03010078	46.2211	37.6559	43.2449	70.7116	28.904	166.656	160.894	108.637	138.088	193.352	1.65378	0.00055866	3.38553	1.75938	up
LIPID-P-1202	C59H98O6	TG(16:1_16:1_24:6)	GL	TG	-	0.040336	0.045582	0.060901	0.0712662	0.0377098	0.124502	0.164254	0.123779	0.122977	0.111531	1.67134	0.000172908	2.52954	1.33887	up
LIPID-P-0977	C54H98O6	TG(16:1_17:1_18:1)	GL	TG	LMGL03010073	0.682702	0.814479	0.959294	1.07576	0.508304	1.72937	1.72504	1.59634	1.48078	2.19919	1.59931	0.000401594	2.16078	1.11155	up
LIPID-P-0925	C57H106O6	TG(16:1_18:0_20:1)	GL	TG	LMGL03010235	8.5622	8.48319	8.24149	10.0963	7.08355	23.8327	24.7952	21.6584	22.7314	25.4921	1.75517	3.17252e-07	2.79065	1.4806	up
LIPID-P-0981	C55H100O6	TG(16:1_18:1_18:1)	GL	TG	LMGL03010118	48.2677	46.9777	45.5229	53.2047	33.3448	119.053	94.0327	103.469	97.7627	102.356	1.7192	8.07905e-06	2.27291	1.18454	up
LIPID-P-1058	C58H104O6	TG(17:0_19:2_19:2)	GL	TG	-	0.223869	0.253823	0.296251	0.181996	0.25766	0.0904256	0.0755038	0.0729499	0.0686839	0.076606	1.68822	0.000743501	0.316554	-1.65948	down
LIPID-P-1147	C58H100O6	TG(17:1_18:1_20:4)	GL	TG	LMGL03010500	2.80963	3.15193	2.94919	1.99295	2.34671	0.877873	0.853167	0.891035	0.824931	0.726214	1.68522	0.000878321	0.31495	-1.6668	down
LIPID-P-0856	C59H112O6	TG(18:0_18:1_20:0)	GL	TG	LMGL03010382	0.302795	0.256789	0.397756	0.377716	0.287711	0.613141	0.753755	0.571266	0.587539	0.743944	1.64941	0.00021885	2.01486	1.01068	up
LIPID-P-0934	C59H110O6	TG(18:0_18:2_20:0)	GL	TG	LMGL03010427	3.3412	3.46445	3.29521	3.32328	2.2929	9.73913	8.47542	7.96958	6.78913	9.26953	1.70031	0.000151843	2.68771	1.42638	up
LIPID-P-1053	C57H102O6	TG(18:1_18:1_18:2)	GL	TG	LMGL03010288	24.6952	27.8585	27.1418	19.7962	25.723	14.9887	10.3151	10.1858	13.96	10.9784	1.65383	0.000126084	0.482594	-1.05112	down
LIPID-P-1009	C61H112O6	TG(18:1_18:1_22:1)	GL	TG	LMGL03010976	0.169983	0.168499	0.174127	0.178527	0.138227	0.40378	0.408338	0.309394	0.317019	0.358692	1.71002	0.00033925	2.16699	1.11569	up
LIPID-P-1017	C63H116O6	TG(18:1_18:1_24:1)	GL	TG	-	0.0671956	0.0479661	0.0568794	0.0591846	0.041065	0.146341	0.13727	0.0987509	0.121573	0.175603	1.61155	0.00185599	2.49563	1.31941	up
LIPID-P-2367	C58H102O6	TG(18:1_18:2_19:2)	TG	TG	-	0.714424	0.893003	0.671298	0.561102	0.8934	0.236741	0.220308	0.232295	0.2608	0.220728	1.68035	0.00127754	0.313635	-1.67284	down
LIPID-P-2370	C59H96O6	TG(18:1_18:3_20:5)	TG	TG	-	0.694679	0.838541	0.896239	0.888382	0.706628	1.82771	1.9922	2.0093	1.51377	1.89142	1.70113	5.60607e-05	2.29457	1.19822	up
LIPID-P-2351	C59H102O6	TG(18:1_20:2_18:3)	TG	TG	-	0.0531994	0.0955057	0.0761504	0.135808	0.0554315	0.15604	0.297053	0.183097	0.131024	0.199655	1.38748	0.0138065	2.32367	1.21641	up
LIPID-P-0939	C61H114O6	TG(22:0_18:1_18:1)	GL	TG	-	0.582477	0.487238	0.827467	0.94908	0.463025	1.60483	1.72538	1.32907	1.23571	1.80691	1.61824	0.00036078	2.32736	1.21869	up
LIPID-P-1014	C62H114O6	TG(23:0_18:1_18:2)	GL	TG	-	0.0636265	0.0685542	0.0817095	0.0660797	0.063625	0.0405816	0.027296	0.0319511	0.0260551	0.044969	1.64207	0.000131779	0.497251	-1.00795	down
LIPID-P-0945	C63H118O6	TG(24:0_18:1_18:1)	GL	TG	-	0.151269	0.135772	0.17563	0.18541	0.119692	0.353971	0.34237	0.309939	0.270947	0.366188	1.68413	6.07672e-05	2.14049	1.09794	up
